# Supplementary material for: Molecular characterizations of genes in chloroplast genomes of the genus Arachis L. (Fabaceae) based on the codon usage divergence
Source: PLoS One. 2023 Mar 14;18(3):e0281843. doi: 10.1371/journal.pone.0281843 (PMC10013919; doi:10.1371/journal.pone.0281843)
Supplement: S1 File — (XLS) [file pone.0281843.s001.xls]

## Sheet: Sheet1
Accession	A	T	C	G	G3	C3	A3	T3	GC	GC3	Ami No	CBI	ENC	GC12	GC3s
MG814007.1_cds_AXC48005.1_27 [gene=atpA] [protein=ATP synthase CF1 alpha subunit] [protein_id=A	0.3144	0.2883	0.1794	0.2179	0.1468	0.1037	0.3718	0.3777	0.3973	0.2505	511	0.3438	48.324	0.4706	0.234
MG814006.1_cds_AXC47919.1_26 [gene=atpA] [protein=ATP synthase CF1 alpha subunit] [protein_id=A	0.3144	0.2883	0.1794	0.2179	0.1468	0.1037	0.3718	0.3777	0.3973	0.2505	511	0.3438	48.324	0.4706	0.234
MK144826.1_cds_QFS95468.1_27 [gene=atpA] [protein=ATP synthase CF1 alpha subunit] [protein_id=Q	0.3138	0.2877	0.1794	0.2192	0.1487	0.1037	0.3699	0.3777	0.3986	0.2524	511	0.3436	48.476	0.4716	0.236
MK144822.1_cds_QFS95136.1_27 [gene=atpA] [protein=ATP synthase CF1 alpha subunit] [protein_id=Q	0.3144	0.2883	0.1794	0.2179	0.1468	0.1037	0.3718	0.3777	0.3973	0.2505	511	0.3438	48.324	0.4706	0.234
MK144829.1_cds_QFS95716.1_27 [gene=atpA] [protein=ATP synthase CF1 alpha subunit] [protein_id=Q	0.3144	0.2877	0.18	0.2179	0.1468	0.1037	0.3718	0.3777	0.3979	0.2505	511	0.3438	48.356	0.4716	0.234
MK144825.1_cds_QFS95384.1_27 [gene=atpA] [protein=ATP synthase CF1 alpha subunit] [protein_id=Q	0.3144	0.2883	0.1794	0.2179	0.1468	0.1037	0.3718	0.3777	0.3973	0.2505	511	0.3438	48.324	0.4706	0.234
MK144820.1_cds_QFS94969.1_27 [gene=atpA] [protein=ATP synthase CF1 alpha subunit] [protein_id=Q	0.3144	0.2883	0.1794	0.2179	0.1468	0.1037	0.3718	0.3777	0.3973	0.2505	511	0.3438	48.324	0.4706	0.234
MK144823.1_cds_QFS95218.1_27 [gene=atpA] [protein=ATP synthase CF1 alpha subunit] [protein_id=Q	0.3144	0.2883	0.1794	0.2179	0.1468	0.1037	0.3718	0.3777	0.3973	0.2505	511	0.3438	48.324	0.4706	0.234
MK144827.1_cds_QFS95550.1_27 [gene=atpA] [protein=ATP synthase CF1 alpha subunit] [protein_id=Q	0.3144	0.2883	0.1794	0.2179	0.1468	0.1037	0.3718	0.3777	0.3973	0.2505	511	0.3438	48.324	0.4706	0.234
MK144824.1_cds_QFS95301.1_27 [gene=atpA] [protein=ATP synthase CF1 alpha subunit] [protein_id=Q	0.3138	0.2877	0.1794	0.2192	0.1487	0.1037	0.3699	0.3777	0.3986	0.2524	511	0.3436	48.476	0.4716	0.236
MK144819.1_cds_QFS94886.1_27 [gene=atpA] [protein=ATP synthase CF1 alpha subunit] [protein_id=Q	0.3144	0.2883	0.1794	0.2179	0.1468	0.1037	0.3718	0.3777	0.3973	0.2505	511	0.3438	48.324	0.4706	0.234
MG814009.1_cds_AXC48168.1_27 [gene=atpA] [protein=ATP synthase CF1 alpha subunit] [protein_id=A	0.3144	0.2883	0.1794	0.2179	0.1468	0.1037	0.3718	0.3777	0.3973	0.2505	511	0.3438	48.324	0.4706	0.234
KJ468094.1_cds_AHY32733.1_27 [gene=atpA] [protein=ATP synthase CF1 alpha subunit] [protein_id=A	0.3144	0.2883	0.1794	0.2179	0.1468	0.1037	0.3718	0.3777	0.3973	0.2505	511	0.3438	48.324	0.4706	0.234
MK144818.1_cds_QFS94805.1_27 [gene=atpA] [protein=ATP synthase CF1 alpha subunit] [protein_id=Q	0.3144	0.2883	0.1794	0.2179	0.1468	0.1037	0.3718	0.3777	0.3973	0.2505	511	0.3438	48.324	0.4706	0.234
MT712165.1_cds_QOZ40389.1_27 [gene=atpA] [protein=ATP synthase CF1 alpha subunit] [protein_id=Q	0.3144	0.2883	0.1794	0.2179	0.1468	0.1037	0.3718	0.3777	0.3973	0.2505	511	0.3438	48.324	0.4706	0.234
KX257487.1_cds_ANJ01520.1_26 [gene=atpA] [protein=ATP synthase CF1 alpha subunit] [protein_id=A	0.3144	0.2883	0.1794	0.2179	0.1468	0.1037	0.3718	0.3777	0.3973	0.2505	511	0.3438	48.324	0.4706	0.234
NC_037358.1_cds_YP_009472162.1_26 [gene=atpA] [locus_tag=DDI71_pgp060] [db_xref=GeneID:36489162	0.3144	0.2883	0.1794	0.2179	0.1468	0.1037	0.3718	0.3777	0.3973	0.2505	511	0.3438	48.324	0.4706	0.234
MK144821.1_cds_QFS95052.1_27 [gene=atpA] [protein=ATP synthase CF1 alpha subunit] [protein_id=Q	0.3144	0.289	0.1787	0.2179	0.1468	0.1018	0.3718	0.3796	0.3966	0.2485	511	0.3475	48.134	0.4706	0.232
MG814008.1_cds_AXC48086.1_27 [gene=atpA] [protein=ATP synthase CF1 alpha subunit] [protein_id=A	0.3144	0.2883	0.1794	0.2179	0.1468	0.1037	0.3718	0.3777	0.3973	0.2505	511	0.3438	48.324	0.4706	0.234
MK144828.1_cds_QFS95634.1_27 [gene=atpA] [protein=ATP synthase CF1 alpha subunit] [protein_id=Q	0.3144	0.2883	0.1794	0.2179	0.1468	0.1037	0.3718	0.3777	0.3973	0.2505	511	0.3438	48.324	0.4706	0.234
MW561116.1_cds_QYK91474.1_27 [gene=atpA] [protein=ATP synthase CF1 alpha subunit] [protein_id=Q	0.3125	0.2877	0.1794	0.2205	0.1526	0.1037	0.3659	0.3777	0.3999	0.2564	511	0.3338	48.741	0.4716	0.24
MG814007.1_cds_AXC47983.1_5 [gene=atpB] [protein=ATP synthase CF1 beta subunit] [protein_id=AXC	0.3013	0.2752	0.189	0.2345	0.1523	0.1423	0.3547	0.3507	0.4235	0.2946	499	0.2871	47.939	0.488	0.2727
MG814006.1_cds_AXC47898.1_5 [gene=atpB] [protein=ATP synthase CF1 beta subunit] [protein_id=AXC	0.3013	0.2752	0.189	0.2345	0.1523	0.1423	0.3547	0.3507	0.4235	0.2946	499	0.2871	47.939	0.488	0.2727
MK144826.1_cds_QFS95447.1_5 [gene=atpB] [protein=ATP synthase CF1 beta subunit] [protein_id=QFS	0.3013	0.2752	0.189	0.2345	0.1523	0.1423	0.3547	0.3507	0.4235	0.2946	499	0.2871	47.939	0.488	0.2727
MK144822.1_cds_QFS95115.1_5 [gene=atpB] [protein=ATP synthase CF1 beta subunit] [protein_id=QFS	0.3013	0.2752	0.189	0.2345	0.1523	0.1423	0.3547	0.3507	0.4235	0.2946	499	0.2871	47.939	0.488	0.2727
MK144829.1_cds_QFS95696.1_5 [gene=atpB] [protein=ATP synthase CF1 beta subunit] [protein_id=QFS	0.3013	0.2752	0.189	0.2345	0.1523	0.1423	0.3547	0.3507	0.4235	0.2946	499	0.2871	47.939	0.488	0.2727
MK144825.1_cds_QFS95364.1_5 [gene=atpB] [protein=ATP synthase CF1 beta subunit] [protein_id=QFS	0.3013	0.2752	0.189	0.2345	0.1523	0.1423	0.3547	0.3507	0.4235	0.2946	499	0.2871	47.939	0.488	0.2727
MK144820.1_cds_QFS94949.1_5 [gene=atpB] [protein=ATP synthase CF1 beta subunit] [protein_id=QFS	0.3013	0.2752	0.189	0.2345	0.1523	0.1423	0.3547	0.3507	0.4235	0.2946	499	0.2871	47.939	0.488	0.2727
MK144823.1_cds_QFS95198.1_5 [gene=atpB] [protein=ATP synthase CF1 beta subunit] [protein_id=QFS	0.3013	0.2752	0.189	0.2345	0.1523	0.1423	0.3547	0.3507	0.4235	0.2946	499	0.2871	47.939	0.488	0.2727
MK144827.1_cds_QFS95530.1_5 [gene=atpB] [protein=ATP synthase CF1 beta subunit] [protein_id=QFS	0.3013	0.2752	0.189	0.2345	0.1523	0.1423	0.3547	0.3507	0.4235	0.2946	499	0.2871	47.939	0.488	0.2727
MK144824.1_cds_QFS95281.1_5 [gene=atpB] [protein=ATP synthase CF1 beta subunit] [protein_id=QFS	0.3013	0.2752	0.189	0.2345	0.1523	0.1423	0.3547	0.3507	0.4235	0.2946	499	0.2871	47.939	0.488	0.2727
MK144819.1_cds_QFS94866.1_5 [gene=atpB] [protein=ATP synthase CF1 beta subunit] [protein_id=QFS	0.3013	0.2752	0.189	0.2345	0.1523	0.1423	0.3547	0.3507	0.4235	0.2946	499	0.2871	47.939	0.488	0.2727
MG814009.1_cds_AXC48147.1_5 [gene=atpB] [protein=ATP synthase CF1 beta subunit] [protein_id=AXC	0.3013	0.2752	0.189	0.2345	0.1523	0.1423	0.3547	0.3507	0.4235	0.2946	499	0.2871	47.939	0.488	0.2727
KJ468094.1_cds_AHY32711.1_5 [gene=atpB] [protein=ATP synthase CF1 beta subunit] [protein_id=AHY	0.3013	0.2752	0.189	0.2345	0.1523	0.1423	0.3547	0.3507	0.4235	0.2946	499	0.2871	47.939	0.488	0.2727
MK144818.1_cds_QFS94783.1_5 [gene=atpB] [protein=ATP synthase CF1 beta subunit] [protein_id=QFS	0.3013	0.2752	0.189	0.2345	0.1523	0.1423	0.3547	0.3507	0.4235	0.2946	499	0.2871	47.939	0.488	0.2727
MT712165.1_cds_QOZ40367.1_5 [gene=atpB] [protein=ATP synthase CF1 beta subunit] [protein_id=QOZ	0.3013	0.2752	0.189	0.2345	0.1523	0.1423	0.3547	0.3507	0.4235	0.2946	499	0.2871	47.939	0.488	0.2727
KX257487.1_cds_ANJ01499.1_5 [gene=atpB] [protein=ATP synthase CF1 beta subunit] [protein_id=ANJ	0.3013	0.2752	0.189	0.2345	0.1523	0.1423	0.3547	0.3507	0.4235	0.2946	499	0.2871	47.939	0.488	0.2727
NC_037358.1_cds_YP_009472141.1_5 [gene=atpB] [locus_tag=DDI71_pgp081] [db_xref=GeneID:36489125]	0.3013	0.2752	0.189	0.2345	0.1523	0.1423	0.3547	0.3507	0.4235	0.2946	499	0.2871	47.939	0.488	0.2727
MK144821.1_cds_QFS95032.1_5 [gene=atpB] [protein=ATP synthase CF1 beta subunit] [protein_id=QFS	0.3013	0.2752	0.189	0.2345	0.1523	0.1423	0.3547	0.3507	0.4235	0.2946	499	0.2871	47.939	0.488	0.2727
MG814008.1_cds_AXC48065.1_5 [gene=atpB] [protein=ATP synthase CF1 beta subunit] [protein_id=AXC	0.3013	0.2752	0.189	0.2345	0.1523	0.1423	0.3547	0.3507	0.4235	0.2946	499	0.2871	47.939	0.488	0.2727
MK144828.1_cds_QFS95613.1_5 [gene=atpB] [protein=ATP synthase CF1 beta subunit] [protein_id=QFS	0.3013	0.2752	0.189	0.2345	0.1523	0.1423	0.3547	0.3507	0.4235	0.2946	499	0.2871	47.939	0.488	0.2727
MW561116.1_cds_QYK91452.1_5 [gene=atpB] [protein=ATP synthase CF1 beta subunit] [protein_id=QYK	0.3013	0.2759	0.1904	0.2325	0.1463	0.1483	0.3527	0.3527	0.4228	0.2946	499	0.2887	47.713	0.487	0.2727
MG814007.1_cds_AXC47984.1_6 [gene=atpE] [protein=ATP synthase CF1 epsilon subunit] [protein_id=	0.3457	0.2667	0.1704	0.2173	0.1556	0.1185	0.3556	0.3704	0.3877	0.2741	135	0.4293	48.73	0.4444	0.2403
MG814006.1_cds_AXC47899.1_6 [gene=atpE] [protein=ATP synthase CF1 epsilon subunit] [protein_id=	0.3457	0.2667	0.1704	0.2173	0.1556	0.1185	0.3556	0.3704	0.3877	0.2741	135	0.4293	48.73	0.4444	0.2403
MK144826.1_cds_QFS95448.1_6 [gene=atpE] [protein=ATP synthase CF1 epsilon subunit] [protein_id=	0.3457	0.2667	0.1704	0.2173	0.1556	0.1185	0.3556	0.3704	0.3877	0.2741	135	0.4293	48.73	0.4444	0.2403
MK144822.1_cds_QFS95116.1_6 [gene=atpE] [protein=ATP synthase CF1 epsilon subunit] [protein_id=	0.3457	0.2667	0.1704	0.2173	0.1556	0.1185	0.3556	0.3704	0.3877	0.2741	135	0.4293	48.73	0.4444	0.2403
MK144829.1_cds_QFS95697.1_6 [gene=atpE] [protein=ATP synthase CF1 epsilon subunit] [protein_id=	0.3457	0.2667	0.1704	0.2173	0.1556	0.1185	0.3556	0.3704	0.3877	0.2741	135	0.4293	48.73	0.4444	0.2403
MK144825.1_cds_QFS95365.1_6 [gene=atpE] [protein=ATP synthase CF1 epsilon subunit] [protein_id=	0.3457	0.2667	0.1704	0.2173	0.1556	0.1185	0.3556	0.3704	0.3877	0.2741	135	0.4293	48.73	0.4444	0.2403
MK144820.1_cds_QFS94950.1_6 [gene=atpE] [protein=ATP synthase CF1 epsilon subunit] [protein_id=	0.3457	0.2667	0.1704	0.2173	0.1556	0.1185	0.3556	0.3704	0.3877	0.2741	135	0.4293	48.73	0.4444	0.2403
MK144823.1_cds_QFS95199.1_6 [gene=atpE] [protein=ATP synthase CF1 epsilon subunit] [protein_id=	0.3457	0.2667	0.1704	0.2173	0.1556	0.1185	0.3556	0.3704	0.3877	0.2741	135	0.4293	48.73	0.4444	0.2403
MK144827.1_cds_QFS95531.1_6 [gene=atpE] [protein=ATP synthase CF1 epsilon subunit] [protein_id=	0.3457	0.2667	0.1704	0.2173	0.1556	0.1185	0.3556	0.3704	0.3877	0.2741	135	0.4293	48.73	0.4444	0.2403
MK144824.1_cds_QFS95282.1_6 [gene=atpE] [protein=ATP synthase CF1 epsilon subunit] [protein_id=	0.3457	0.2667	0.1704	0.2173	0.1556	0.1185	0.3556	0.3704	0.3877	0.2741	135	0.4293	48.73	0.4444	0.2403
MK144819.1_cds_QFS94867.1_6 [gene=atpE] [protein=ATP synthase CF1 epsilon subunit] [protein_id=	0.3457	0.2667	0.1704	0.2173	0.1556	0.1185	0.3556	0.3704	0.3877	0.2741	135	0.4293	48.73	0.4444	0.2403
MG814009.1_cds_AXC48148.1_6 [gene=atpE] [protein=ATP synthase CF1 epsilon subunit] [protein_id=	0.3457	0.2667	0.1704	0.2173	0.1556	0.1185	0.3556	0.3704	0.3877	0.2741	135	0.4293	48.73	0.4444	0.2403
KJ468094.1_cds_AHY32712.1_6 [gene=atpE] [protein=ATP synthase CF1 epsilon subunit] [protein_id=	0.3457	0.2667	0.1704	0.2173	0.1556	0.1185	0.3556	0.3704	0.3877	0.2741	135	0.4293	48.73	0.4444	0.2403
MK144818.1_cds_QFS94784.1_6 [gene=atpE] [protein=ATP synthase CF1 epsilon subunit] [protein_id=	0.3457	0.2667	0.1704	0.2173	0.1556	0.1185	0.3556	0.3704	0.3877	0.2741	135	0.4293	48.73	0.4444	0.2403
MT712165.1_cds_QOZ40368.1_6 [gene=atpE] [protein=ATP synthase CF1 epsilon subunit] [protein_id=	0.3457	0.2667	0.1704	0.2173	0.1556	0.1185	0.3556	0.3704	0.3877	0.2741	135	0.4293	48.73	0.4444	0.2403
KX257487.1_cds_ANJ01500.1_6 [gene=atpE] [protein=ATP synthase CF1 epsilon subunit] [protein_id=	0.3457	0.2667	0.1704	0.2173	0.1556	0.1185	0.3556	0.3704	0.3877	0.2741	135	0.4293	48.73	0.4444	0.2403
NC_037358.1_cds_YP_009472142.1_6 [gene=atpE] [locus_tag=DDI71_pgp080] [db_xref=GeneID:36489126]	0.3457	0.2667	0.1704	0.2173	0.1556	0.1185	0.3556	0.3704	0.3877	0.2741	135	0.4293	48.73	0.4444	0.2403
MK144821.1_cds_QFS95033.1_6 [gene=atpE] [protein=ATP synthase CF1 epsilon subunit] [protein_id=	0.3457	0.2667	0.1704	0.2173	0.1556	0.1185	0.3556	0.3704	0.3877	0.2741	135	0.4293	48.73	0.4444	0.2403
MG814008.1_cds_AXC48066.1_6 [gene=atpE] [protein=ATP synthase CF1 epsilon subunit] [protein_id=	0.3457	0.2667	0.1704	0.2173	0.1556	0.1185	0.3556	0.3704	0.3877	0.2741	135	0.4293	48.73	0.4444	0.2403
MK144828.1_cds_QFS95614.1_6 [gene=atpE] [protein=ATP synthase CF1 epsilon subunit] [protein_id=	0.3457	0.2667	0.1704	0.2173	0.1556	0.1185	0.3556	0.3704	0.3877	0.2741	135	0.4293	48.73	0.4444	0.2403
MW561116.1_cds_QYK91453.1_6 [gene=atpE] [protein=ATP synthase CF1 epsilon subunit] [protein_id=	0.3432	0.2667	0.1728	0.2173	0.1556	0.1185	0.3556	0.3704	0.3901	0.2741	135	0.4393	48.195	0.4481	0.2403
MG814007.1_cds_AXC48004.1_26 [gene=atpF] [protein=ATP synthase CF0 subunit I] [protein_id=AXC48	0.3492	0.2875	0.1446	0.2187	0.1799	0.1111	0.3757	0.3333	0.3633	0.291	189	0.4623	43.075	0.3995	0.2757
MG814006.1_cds_AXC47918.1_25 [gene=atpF] [protein=ATP synthase CF0 subunit I] [protein_id=AXC47	0.3496	0.2808	0.1486	0.221	0.1848	0.1141	0.3696	0.3315	0.3696	0.2989	184	0.3818	44.404	0.4049	0.2833
MK144826.1_cds_QFS95467.1_26 [gene=atpF] [protein=ATP synthase CF0 subunit I] [protein_id=QFS95	0.3496	0.2808	0.1486	0.221	0.1848	0.1141	0.3696	0.3315	0.3696	0.2989	184	0.3818	44.404	0.4049	0.2833
MK144822.1_cds_QFS95135.1_26 [gene=atpF] [protein=ATP synthase CF0 subunit I] [protein_id=QFS95	0.3496	0.2808	0.1486	0.221	0.1848	0.1141	0.3696	0.3315	0.3696	0.2989	184	0.3818	44.404	0.4049	0.2833
MK144829.1_cds_QFS95715.1_26 [gene=atpF] [protein=ATP synthase CF0 subunit I] [protein_id=QFS95	0.3496	0.2808	0.1486	0.221	0.1848	0.1141	0.3696	0.3315	0.3696	0.2989	184	0.3818	44.404	0.4049	0.2833
MK144825.1_cds_QFS95383.1_26 [gene=atpF] [protein=ATP synthase CF0 subunit I] [protein_id=QFS95	0.3496	0.2808	0.1486	0.221	0.1848	0.1141	0.3696	0.3315	0.3696	0.2989	184	0.3818	44.404	0.4049	0.2833
MK144820.1_cds_QFS94968.1_26 [gene=atpF] [protein=ATP synthase CF0 subunit I] [protein_id=QFS94	0.3496	0.2808	0.1486	0.221	0.1848	0.1141	0.3696	0.3315	0.3696	0.2989	184	0.3818	44.404	0.4049	0.2833
MK144823.1_cds_QFS95217.1_26 [gene=atpF] [protein=ATP synthase CF0 subunit I] [protein_id=QFS95	0.3496	0.2808	0.1486	0.221	0.1848	0.1141	0.3696	0.3315	0.3696	0.2989	184	0.3818	44.404	0.4049	0.2833
MK144827.1_cds_QFS95549.1_26 [gene=atpF] [protein=ATP synthase CF0 subunit I] [protein_id=QFS95	0.3496	0.2808	0.1486	0.221	0.1848	0.1141	0.3696	0.3315	0.3696	0.2989	184	0.3818	44.404	0.4049	0.2833
MK144824.1_cds_QFS95300.1_26 [gene=atpF] [protein=ATP synthase CF0 subunit I] [protein_id=QFS95	0.3496	0.2808	0.1486	0.221	0.1848	0.1141	0.3696	0.3315	0.3696	0.2989	184	0.3818	44.404	0.4049	0.2833
MK144819.1_cds_QFS94885.1_26 [gene=atpF] [protein=ATP synthase CF0 subunit I] [protein_id=QFS94	0.3496	0.2808	0.1486	0.221	0.1848	0.1141	0.3696	0.3315	0.3696	0.2989	184	0.3818	44.404	0.4049	0.2833
MG814009.1_cds_AXC48167.1_26 [gene=atpF] [protein=ATP synthase CF0 subunit I] [protein_id=AXC48	0.3492	0.2875	0.1446	0.2187	0.1799	0.1111	0.3757	0.3333	0.3633	0.291	189	0.4623	43.075	0.3995	0.2757
KJ468094.1_cds_AHY32732.1_26 [gene=atpF] [protein=ATP synthase CF0 subunit I] [protein_id=AHY32	0.3492	0.2875	0.1446	0.2187	0.1799	0.1111	0.3757	0.3333	0.3633	0.291	189	0.4623	43.075	0.3995	0.2757
MK144818.1_cds_QFS94804.1_26 [gene=atpF] [protein=ATP synthase CF0 subunit I] [protein_id=QFS94	0.3492	0.2875	0.1446	0.2187	0.1799	0.1111	0.3757	0.3333	0.3633	0.291	189	0.4623	43.075	0.3995	0.2757
MT712165.1_cds_QOZ40388.1_26 [gene=atpF] [protein=ATP synthase CF0 subunit I] [protein_id=QOZ40	0.3492	0.2875	0.1446	0.2187	0.1799	0.1111	0.3757	0.3333	0.3633	0.291	189	0.4623	43.075	0.3995	0.2757
KX257487.1_cds_ANJ01519.1_25 [gene=atpF] [protein=ATP synthase CF0 subunit I] [protein_id=ANJ01	0.3496	0.2808	0.1486	0.221	0.1848	0.1141	0.3696	0.3315	0.3696	0.2989	184	0.3818	44.404	0.4049	0.2833
NC_037358.1_cds_YP_009472161.1_25 [gene=atpF] [locus_tag=DDI71_pgp061] [db_xref=GeneID:36489161	0.3496	0.2808	0.1486	0.221	0.1848	0.1141	0.3696	0.3315	0.3696	0.2989	184	0.3818	44.404	0.4049	0.2833
MK144821.1_cds_QFS95051.1_26 [gene=atpF] [protein=ATP synthase CF0 subunit I] [protein_id=QFS95	0.3496	0.2808	0.1486	0.221	0.1848	0.1141	0.3696	0.3315	0.3696	0.2989	184	0.3818	44.404	0.4049	0.2833
MG814008.1_cds_AXC48085.1_26 [gene=atpF] [protein=ATP synthase CF0 subunit I] [protein_id=AXC48	0.3492	0.2875	0.1446	0.2187	0.1799	0.1111	0.3757	0.3333	0.3633	0.291	189	0.4623	43.075	0.3995	0.2757
MK144828.1_cds_QFS95633.1_26 [gene=atpF] [protein=ATP synthase CF0 subunit I] [protein_id=QFS95	0.3496	0.2808	0.1486	0.221	0.1848	0.1141	0.3696	0.3315	0.3696	0.2989	184	0.3818	44.404	0.4049	0.2833
MW561116.1_cds_QYK91473.1_26 [gene=atpF] [protein=ATP synthase CF0 B subunit] [protein_id=QYK91	0.3496	0.2826	0.1467	0.221	0.1848	0.1141	0.3696	0.3315	0.3678	0.2989	184	0.4496	43.399	0.4022	0.2833
MG814007.1_cds_AXC48002.1_24 [gene=atpI] [protein=ATP synthase CF0 subunit IV] [protein_id=AXC4	0.2688	0.3616	0.1868	0.1828	0.129	0.1452	0.3306	0.3952	0.3696	0.2742	248	0.374	44.794	0.4173	0.2469
MG814006.1_cds_AXC47916.1_23 [gene=atpI] [protein=ATP synthase CF0 subunit IV] [protein_id=AXC4	0.2688	0.3616	0.1868	0.1828	0.129	0.1452	0.3306	0.3952	0.3696	0.2742	248	0.374	44.794	0.4173	0.2469
MK144826.1_cds_QFS95465.1_24 [gene=atpI] [protein=ATP synthase CF0 subunit IV] [protein_id=QFS9	0.2688	0.3602	0.1882	0.1828	0.129	0.1492	0.3306	0.3911	0.371	0.2782	248	0.374	44.536	0.4173	0.251
MK144822.1_cds_QFS95133.1_24 [gene=atpI] [protein=ATP synthase CF0 subunit IV] [protein_id=QFS9	0.2688	0.3616	0.1868	0.1828	0.129	0.1452	0.3306	0.3952	0.3696	0.2742	248	0.374	44.794	0.4173	0.2469
MK144829.1_cds_QFS95713.1_24 [gene=atpI] [protein=ATP synthase CF0 subunit IV] [protein_id=QFS9	0.2688	0.3589	0.1882	0.1841	0.1331	0.1492	0.3306	0.3871	0.3723	0.2823	248	0.4393	44.707	0.4173	0.2552
MK144825.1_cds_QFS95381.1_24 [gene=atpI] [protein=ATP synthase CF0 subunit IV] [protein_id=QFS9	0.2688	0.3616	0.1868	0.1828	0.129	0.1452	0.3306	0.3952	0.3696	0.2742	248	0.374	44.794	0.4173	0.2469
MK144820.1_cds_QFS94966.1_24 [gene=atpI] [protein=ATP synthase CF0 subunit IV] [protein_id=QFS9	0.2688	0.3616	0.1868	0.1828	0.129	0.1452	0.3306	0.3952	0.3696	0.2742	248	0.374	44.794	0.4173	0.2469
MK144823.1_cds_QFS95215.1_24 [gene=atpI] [protein=ATP synthase CF0 subunit IV] [protein_id=QFS9	0.2688	0.3616	0.1868	0.1828	0.129	0.1452	0.3306	0.3952	0.3696	0.2742	248	0.374	44.794	0.4173	0.2469
MK144827.1_cds_QFS95547.1_24 [gene=atpI] [protein=ATP synthase CF0 subunit IV] [protein_id=QFS9	0.2688	0.3616	0.1868	0.1828	0.129	0.1452	0.3306	0.3952	0.3696	0.2742	248	0.374	44.794	0.4173	0.2469
MK144824.1_cds_QFS95298.1_24 [gene=atpI] [protein=ATP synthase CF0 subunit IV] [protein_id=QFS9	0.2688	0.3602	0.1882	0.1828	0.129	0.1492	0.3306	0.3911	0.371	0.2782	248	0.374	44.536	0.4173	0.251
MK144819.1_cds_QFS94883.1_24 [gene=atpI] [protein=ATP synthase CF0 subunit IV] [protein_id=QFS9	0.2688	0.3616	0.1868	0.1828	0.129	0.1452	0.3306	0.3952	0.3696	0.2742	248	0.374	44.794	0.4173	0.2469
MG814009.1_cds_AXC48165.1_24 [gene=atpI] [protein=ATP synthase CF0 subunit IV] [protein_id=AXC4	0.2688	0.3616	0.1868	0.1828	0.129	0.1452	0.3306	0.3952	0.3696	0.2742	248	0.374	44.794	0.4173	0.2469
KJ468094.1_cds_AHY32730.1_24 [gene=atpI] [protein=ATP synthase CF0 subunit IV] [protein_id=AHY3	0.2688	0.3616	0.1868	0.1828	0.129	0.1452	0.3306	0.3952	0.3696	0.2742	248	0.374	44.794	0.4173	0.2469
MK144818.1_cds_QFS94802.1_24 [gene=atpI] [protein=ATP synthase CF0 subunit IV] [protein_id=QFS9	0.2688	0.3616	0.1868	0.1828	0.129	0.1452	0.3306	0.3952	0.3696	0.2742	248	0.374	44.794	0.4173	0.2469
MT712165.1_cds_QOZ40386.1_24 [gene=atpI] [protein=ATP synthase CF0 subunit IV] [protein_id=QOZ4	0.2688	0.3616	0.1868	0.1828	0.129	0.1452	0.3306	0.3952	0.3696	0.2742	248	0.374	44.794	0.4173	0.2469
KX257487.1_cds_ANJ01517.1_23 [gene=atpI] [protein=ATP synthase CF0 subunit IV] [protein_id=ANJ0	0.2688	0.3616	0.1868	0.1828	0.129	0.1452	0.3306	0.3952	0.3696	0.2742	248	0.374	44.794	0.4173	0.2469
NC_037358.1_cds_YP_009472159.1_23 [gene=atpI] [locus_tag=DDI71_pgp063] [db_xref=GeneID:36489159	0.2688	0.3616	0.1868	0.1828	0.129	0.1452	0.3306	0.3952	0.3696	0.2742	248	0.374	44.794	0.4173	0.2469
MK144821.1_cds_QFS95049.1_24 [gene=atpI] [protein=ATP synthase CF0 subunit IV] [protein_id=QFS9	0.2688	0.3616	0.1882	0.1815	0.125	0.1492	0.3306	0.3952	0.3696	0.2742	248	0.374	45.026	0.4173	0.2469
MG814008.1_cds_AXC48083.1_24 [gene=atpI] [protein=ATP synthase CF0 subunit IV] [protein_id=AXC4	0.2688	0.3616	0.1868	0.1828	0.129	0.1452	0.3306	0.3952	0.3696	0.2742	248	0.374	44.794	0.4173	0.2469
MK144828.1_cds_QFS95631.1_24 [gene=atpI] [protein=ATP synthase CF0 subunit IV] [protein_id=QFS9	0.2688	0.3616	0.1868	0.1828	0.129	0.1452	0.3306	0.3952	0.3696	0.2742	248	0.374	44.794	0.4173	0.2469
MW561116.1_cds_QYK91471.1_24 [gene=atpI] [protein=ATP synthase CF0 A subunit] [protein_id=QYK91	0.2675	0.3602	0.1882	0.1841	0.129	0.1492	0.3266	0.3952	0.3723	0.2782	248	0.3722	44.662	0.4194	0.251
MG814007.1_cds_AXC48045.1_68 [gene=ccsA] [protein=cytochrome c heme attachment protein] [protei	0.2901	0.393	0.143	0.1739	0.1451	0.1111	0.3179	0.4259	0.3169	0.2562	324	0.4342	45.439	0.3472	0.2124
MG814006.1_cds_AXC47961.1_69 [gene=ccsA] [protein=cytochrome c heme attachment protein] [protei	0.2901	0.393	0.143	0.1739	0.1451	0.1111	0.3179	0.4259	0.3169	0.2562	324	0.4342	45.439	0.3472	0.2124
MK144826.1_cds_QFS95507.1_69 [gene=ccsA] [protein=cytochrome c heme attachment protein] [protei	0.2912	0.393	0.1409	0.1749	0.1481	0.1049	0.321	0.4259	0.3158	0.2531	324	0.4409	45.102	0.3472	0.2066
MK144822.1_cds_QFS95177.1_69 [gene=ccsA] [protein=cytochrome c heme attachment protein] [protei	0.2901	0.393	0.143	0.1739	0.1451	0.1111	0.3179	0.4259	0.3169	0.2562	324	0.4342	45.439	0.3472	0.2124
MK144829.1_cds_QFS95758.1_69 [gene=ccsA] [protein=cytochrome c heme attachment protein] [protei	0.2901	0.393	0.142	0.1749	0.1481	0.108	0.3179	0.4259	0.3169	0.2562	324	0.4409	45.183	0.3472	0.2098
MK144825.1_cds_QFS95425.1_69 [gene=ccsA] [protein=cytochrome c heme attachment protein] [protei	0.2901	0.393	0.143	0.1739	0.1451	0.1111	0.3179	0.4259	0.3169	0.2562	324	0.4342	45.439	0.3472	0.2124
MK144820.1_cds_QFS95010.1_69 [gene=ccsA] [protein=cytochrome c heme attachment protein] [protei	0.2901	0.393	0.143	0.1739	0.1451	0.1111	0.3179	0.4259	0.3169	0.2562	324	0.4342	45.439	0.3472	0.2124
MK144823.1_cds_QFS95259.1_69 [gene=ccsA] [protein=cytochrome c heme attachment protein] [protei	0.2901	0.393	0.143	0.1739	0.1451	0.1111	0.3179	0.4259	0.3169	0.2562	324	0.4342	45.439	0.3472	0.2124
MK144827.1_cds_QFS95591.1_69 [gene=ccsA] [protein=cytochrome c heme attachment protein] [protei	0.2901	0.393	0.143	0.1739	0.1451	0.1111	0.3179	0.4259	0.3169	0.2562	324	0.4342	45.439	0.3472	0.2124
MK144824.1_cds_QFS95342.1_69 [gene=ccsA] [protein=cytochrome c heme attachment protein] [protei	0.2912	0.393	0.1409	0.1749	0.1481	0.1049	0.321	0.4259	0.3158	0.2531	324	0.4409	45.102	0.3472	0.2066
MK144819.1_cds_QFS94926.1_69 [gene=ccsA] [protein=cytochrome c heme attachment protein] [protei	0.2891	0.394	0.143	0.1739	0.1451	0.1111	0.3179	0.4259	0.3169	0.2562	324	0.4358	45.432	0.3472	0.2124
MG814009.1_cds_AXC48209.1_68 [gene=ccsA] [protein=cytochrome c heme attachment protein] [protei	0.2901	0.393	0.143	0.1739	0.1451	0.1111	0.3179	0.4259	0.3169	0.2562	324	0.4342	45.439	0.3472	0.2124
KJ468094.1_cds_AHY32774.1_68 [gene=ccsA] [protein=cytochrome c heme attachment protein] [protei	0.2901	0.393	0.143	0.1739	0.1451	0.1111	0.3179	0.4259	0.3169	0.2562	324	0.4342	45.439	0.3472	0.2124
MK144818.1_cds_QFS94846.1_69 [gene=ccsA] [protein=cytochrome c heme attachment protein] [protei	0.2901	0.393	0.143	0.1739	0.1451	0.1111	0.3179	0.4259	0.3169	0.2562	324	0.4342	45.439	0.3472	0.2124
MT712165.1_cds_QOZ40432.1_69 [gene=ccsA] [protein=cytochrome c heme attachment protein] [protei	0.2901	0.393	0.143	0.1739	0.1451	0.1111	0.3179	0.4259	0.3169	0.2562	324	0.4342	45.439	0.3472	0.2124
KX257487.1_cds_ANJ01563.1_69 [gene=ccsA] [protein=cytochrome c heme attachment protein] [protei	0.2901	0.393	0.143	0.1739	0.1451	0.1111	0.3179	0.4259	0.3169	0.2562	324	0.4342	45.439	0.3472	0.2124
NC_037358.1_cds_YP_009472205.1_69 [gene=ccsA] [locus_tag=DDI71_pgp016] [db_xref=GeneID:36489218	0.2901	0.393	0.143	0.1739	0.1451	0.1111	0.3179	0.4259	0.3169	0.2562	324	0.4342	45.439	0.3472	0.2124
MK144821.1_cds_QFS95093.1_69 [gene=ccsA] [protein=cytochrome c heme attachment protein] [protei	0.2901	0.393	0.143	0.1739	0.1451	0.1111	0.3179	0.4259	0.3169	0.2562	324	0.4342	45.439	0.3472	0.2124
MG814008.1_cds_AXC48127.1_68 [gene=ccsA] [protein=cytochrome c heme attachment protein] [protei	0.2901	0.393	0.143	0.1739	0.1451	0.1111	0.3179	0.4259	0.3169	0.2562	324	0.4342	45.439	0.3472	0.2124
MK144828.1_cds_QFS95674.1_69 [gene=ccsA] [protein=cytochrome c heme attachment protein] [protei	0.2901	0.393	0.142	0.1749	0.1451	0.1111	0.3179	0.4259	0.3169	0.2562	324	0.4315	45.305	0.3472	0.2124
MW561116.1_cds_QYK91520.1_73 [gene=ccsA] [protein=cytochrome c biogenesis protein] [protein_id=	0.2912	0.393	0.1389	0.177	0.1512	0.0988	0.321	0.429	0.3158	0.25	324	0.4605	45.8	0.3488	0.2033
MG814007.1_cds_AXC48011.1_33 [gene=cemA] [protein=chloroplast envelope membrane protein] [prote	0.3188	0.3464	0.1855	0.1493	0.1391	0.1696	0.3087	0.3826	0.3348	0.3087	230	0.3377	52.144	0.3478	0.274
MG814006.1_cds_AXC47925.1_32 [gene=cemA] [protein=chloroplast envelope membrane protein] [prote	0.3188	0.3464	0.1855	0.1493	0.1391	0.1696	0.3087	0.3826	0.3348	0.3087	230	0.3377	52.144	0.3478	0.274
MK144826.1_cds_QFS95474.1_33 [gene=cemA] [protein=chloroplast envelope membrane protein] [prote	0.3188	0.3464	0.1855	0.1493	0.1391	0.1696	0.3087	0.3826	0.3348	0.3087	230	0.3377	52.144	0.3478	0.274
MK144822.1_cds_QFS95142.1_33 [gene=cemA] [protein=chloroplast envelope membrane protein] [prote	0.3188	0.3464	0.1855	0.1493	0.1391	0.1696	0.3087	0.3826	0.3348	0.3087	230	0.3377	52.144	0.3478	0.274
MK144829.1_cds_QFS95722.1_33 [gene=cemA] [protein=chloroplast envelope membrane protein] [prote	0.3188	0.3464	0.1855	0.1493	0.1391	0.1696	0.3087	0.3826	0.3348	0.3087	230	0.3377	52.144	0.3478	0.274
MK144825.1_cds_QFS95390.1_33 [gene=cemA] [protein=chloroplast envelope membrane protein] [prote	0.3188	0.3464	0.1855	0.1493	0.1391	0.1696	0.3087	0.3826	0.3348	0.3087	230	0.3377	52.144	0.3478	0.274
MK144820.1_cds_QFS94975.1_33 [gene=cemA] [protein=chloroplast envelope membrane protein] [prote	0.3188	0.3464	0.1855	0.1493	0.1391	0.1696	0.3087	0.3826	0.3348	0.3087	230	0.3377	52.144	0.3478	0.274
MK144823.1_cds_QFS95224.1_33 [gene=cemA] [protein=chloroplast envelope membrane protein] [prote	0.3188	0.3464	0.1855	0.1493	0.1391	0.1696	0.3087	0.3826	0.3348	0.3087	230	0.3377	52.144	0.3478	0.274
MK144827.1_cds_QFS95556.1_33 [gene=cemA] [protein=chloroplast envelope membrane protein] [prote	0.3188	0.3464	0.1855	0.1493	0.1391	0.1696	0.3087	0.3826	0.3348	0.3087	230	0.3377	52.144	0.3478	0.274
MK144824.1_cds_QFS95307.1_33 [gene=cemA] [protein=chloroplast envelope membrane protein] [prote	0.3188	0.3464	0.1855	0.1493	0.1391	0.1696	0.3087	0.3826	0.3348	0.3087	230	0.3377	52.144	0.3478	0.274
MK144819.1_cds_QFS94892.1_33 [gene=cemA] [protein=chloroplast envelope membrane protein] [prote	0.3188	0.3464	0.1855	0.1493	0.1391	0.1696	0.3087	0.3826	0.3348	0.3087	230	0.3377	52.144	0.3478	0.274
MG814009.1_cds_AXC48174.1_33 [gene=cemA] [protein=chloroplast envelope membrane protein] [prote	0.3188	0.3464	0.1855	0.1493	0.1391	0.1696	0.3087	0.3826	0.3348	0.3087	230	0.3377	52.144	0.3478	0.274
KJ468094.1_cds_AHY32739.1_33 [gene=cemA] [protein=chloroplast envelope membrane protein] [prote	0.3188	0.3464	0.1855	0.1493	0.1391	0.1696	0.3087	0.3826	0.3348	0.3087	230	0.3377	52.144	0.3478	0.274
MK144818.1_cds_QFS94811.1_33 [gene=cemA] [protein=chloroplast envelope membrane protein] [prote	0.3188	0.3464	0.1855	0.1493	0.1391	0.1696	0.3087	0.3826	0.3348	0.3087	230	0.3377	52.144	0.3478	0.274
MT712165.1_cds_QOZ40395.1_33 [gene=cemA] [protein=chloroplast envelope membrane protein] [prote	0.3188	0.3464	0.1855	0.1493	0.1391	0.1696	0.3087	0.3826	0.3348	0.3087	230	0.3377	52.144	0.3478	0.274
KX257487.1_cds_ANJ01526.1_32 [gene=cemA] [protein=chloroplast envelope membrane protein] [prote	0.3188	0.3464	0.1855	0.1493	0.1391	0.1696	0.3087	0.3826	0.3348	0.3087	230	0.3377	52.144	0.3478	0.274
NC_037358.1_cds_YP_009472168.1_32 [gene=cemA] [locus_tag=DDI71_pgp054] [db_xref=GeneID:36489171	0.3188	0.3464	0.1855	0.1493	0.1391	0.1696	0.3087	0.3826	0.3348	0.3087	230	0.3377	52.144	0.3478	0.274
MK144821.1_cds_QFS95058.1_33 [gene=cemA] [protein=chloroplast envelope membrane protein] [prote	0.3188	0.3478	0.1855	0.1478	0.1348	0.1696	0.3087	0.387	0.3333	0.3043	230	0.3422	52.099	0.3478	0.2694
MG814008.1_cds_AXC48092.1_33 [gene=cemA] [protein=chloroplast envelope membrane protein] [prote	0.3188	0.3464	0.1855	0.1493	0.1391	0.1696	0.3087	0.3826	0.3348	0.3087	230	0.3377	52.144	0.3478	0.274
MK144828.1_cds_QFS95640.1_33 [gene=cemA] [protein=chloroplast envelope membrane protein] [prote	0.3188	0.3464	0.1855	0.1493	0.1391	0.1696	0.3087	0.3826	0.3348	0.3087	230	0.3377	52.144	0.3478	0.274
MW561116.1_cds_QYK91480.1_33 [gene=cemA] [protein=envelope membrane protein] [protein_id=QYK914	0.3159	0.3507	0.1826	0.1507	0.1391	0.1609	0.3087	0.3913	0.3333	0.3	230	0.3287	50.801	0.35	0.2648
MG814007.1_cds_AXC48024.1_46 [gene=clpP] [protein=Clp protease proteolytic subunit] [protein_id	0.3012	0.2792	0.1861	0.2335	0.1574	0.132	0.3756	0.335	0.4196	0.2893	197	0.3199	50.983	0.4848	0.2473
MG814006.1_cds_AXC47938.1_45 [gene=clpP] [protein=Clp protease proteolytic subunit] [protein_id	0.3012	0.2792	0.1861	0.2335	0.1574	0.132	0.3756	0.335	0.4196	0.2893	197	0.3199	50.983	0.4848	0.2473
MK144826.1_cds_QFS95486.1_46 [gene=clpP] [protein=Clp protease proteolytic subunit] [protein_id	0.2995	0.2809	0.1861	0.2335	0.1574	0.132	0.3706	0.3401	0.4196	0.2893	197	0.3275	50.386	0.4848	0.2473
MK144822.1_cds_QFS95155.1_46 [gene=clpP] [protein=Clp protease proteolytic subunit] [protein_id	0.3012	0.2792	0.1861	0.2335	0.1574	0.132	0.3756	0.335	0.4196	0.2893	197	0.3199	50.983	0.4848	0.2473
MK144829.1_cds_QFS95735.1_46 [gene=clpP] [protein=Clp protease proteolytic subunit] [protein_id	0.2995	0.2809	0.1861	0.2335	0.1574	0.132	0.3706	0.3401	0.4196	0.2893	197	0.3275	50.386	0.4848	0.2473
MK144825.1_cds_QFS95403.1_46 [gene=clpP] [protein=Clp protease proteolytic subunit] [protein_id	0.3012	0.2792	0.1861	0.2335	0.1574	0.132	0.3756	0.335	0.4196	0.2893	197	0.3199	50.983	0.4848	0.2473
MK144820.1_cds_QFS94988.1_46 [gene=clpP] [protein=Clp protease proteolytic subunit] [protein_id	0.3012	0.2792	0.1861	0.2335	0.1574	0.132	0.3756	0.335	0.4196	0.2893	197	0.3199	50.983	0.4848	0.2473
MK144823.1_cds_QFS95237.1_46 [gene=clpP] [protein=Clp protease proteolytic subunit] [protein_id	0.3012	0.2792	0.1861	0.2335	0.1574	0.132	0.3756	0.335	0.4196	0.2893	197	0.3199	50.983	0.4848	0.2473
MK144827.1_cds_QFS95569.1_46 [gene=clpP] [protein=Clp protease proteolytic subunit] [protein_id	0.3012	0.2792	0.1861	0.2335	0.1574	0.132	0.3756	0.335	0.4196	0.2893	197	0.3199	50.983	0.4848	0.2473
MK144824.1_cds_QFS95320.1_46 [gene=clpP] [protein=Clp protease proteolytic subunit] [protein_id	0.2995	0.2809	0.1861	0.2335	0.1574	0.132	0.3706	0.3401	0.4196	0.2893	197	0.3275	50.386	0.4848	0.2473
MK144819.1_cds_QFS94905.1_46 [gene=clpP] [protein=Clp protease proteolytic subunit] [protein_id	0.3012	0.2792	0.1861	0.2335	0.1574	0.132	0.3756	0.335	0.4196	0.2893	197	0.3199	50.983	0.4848	0.2473
MG814009.1_cds_AXC48187.1_46 [gene=clpP] [protein=Clp protease proteolytic subunit] [protein_id	0.3012	0.2792	0.1861	0.2335	0.1574	0.132	0.3756	0.335	0.4196	0.2893	197	0.3199	50.983	0.4848	0.2473
KJ468094.1_cds_AHY32752.1_46 [gene=clpP] [protein=clp protease proteolytic subunit] [protein_id	0.3012	0.2792	0.1861	0.2335	0.1574	0.132	0.3756	0.335	0.4196	0.2893	197	0.3199	50.983	0.4848	0.2473
MK144818.1_cds_QFS94824.1_46 [gene=clpP] [protein=Clp protease proteolytic subunit] [protein_id	0.3012	0.2792	0.1861	0.2335	0.1574	0.132	0.3756	0.335	0.4196	0.2893	197	0.3199	50.983	0.4848	0.2473
MT712165.1_cds_QOZ40409.1_46 [gene=clpP] [protein=clp protease proteolytic subunit] [protein_id	0.3012	0.2792	0.1861	0.2335	0.1574	0.132	0.3756	0.335	0.4196	0.2893	197	0.3199	50.983	0.4848	0.2473
KX257487.1_cds_ANJ01540.1_45 [gene=clpP] [protein=Clp protease proteolytic subunit] [protein_id	0.3012	0.2792	0.1861	0.2335	0.1574	0.132	0.3756	0.335	0.4196	0.2893	197	0.3199	50.983	0.4848	0.2473
NC_037358.1_cds_YP_009472181.1_45 [gene=clpP] [locus_tag=DDI71_pgp040] [db_xref=GeneID:36489120	0.3012	0.2792	0.1861	0.2335	0.1574	0.132	0.3756	0.335	0.4196	0.2893	197	0.3199	50.983	0.4848	0.2473
MK144821.1_cds_QFS95071.1_46 [gene=clpP] [protein=Clp protease proteolytic subunit] [protein_id	0.3012	0.2792	0.1861	0.2335	0.1574	0.132	0.3756	0.335	0.4196	0.2893	197	0.3199	50.983	0.4848	0.2473
MG814008.1_cds_AXC48105.1_46 [gene=clpP] [protein=Clp protease proteolytic subunit] [protein_id	0.3012	0.2792	0.1861	0.2335	0.1574	0.132	0.3756	0.335	0.4196	0.2893	197	0.3199	50.983	0.4848	0.2473
MK144828.1_cds_QFS95652.1_46 [gene=clpP] [protein=Clp protease proteolytic subunit] [protein_id	0.3012	0.2792	0.1861	0.2335	0.1574	0.132	0.3756	0.335	0.4196	0.2893	197	0.3199	50.983	0.4848	0.2473
MW561116.1_cds_QYK91493.1_46 [gene=clpP1] [protein=Clp protease proteolytic subunit] [protein_i	0.2995	0.2843	0.1827	0.2335	0.1624	0.1269	0.3655	0.3452	0.4162	0.2893	197	0.3499	49.964	0.4797	0.2473
MG814007.1_cds_AXC48008.1_30 [gene=accD] [protein=acetyl-CoA carboxylase carboxyltransferase be	0.3252	0.3178	0.1487	0.2082	0.1582	0.144	0.2596	0.4381	0.357	0.3022	493	0.2947	47.955	0.3844	0.2681
MG814006.1_cds_AXC47922.1_29 [gene=accD] [protein=acetyl-CoA carboxylase carboxyltransferase be	0.3252	0.3178	0.1487	0.2082	0.1582	0.144	0.2596	0.4381	0.357	0.3022	493	0.2947	47.955	0.3844	0.2681
MK144826.1_cds_QFS95471.1_30 [gene=accD] [protein=acetyl-CoA carboxylase carboxyltransferase be	0.3252	0.3191	0.1487	0.2069	0.1582	0.144	0.2596	0.4381	0.3556	0.3022	493	0.2953	47.931	0.3824	0.2681
MK144822.1_cds_QFS95139.1_30 [gene=accD] [protein=acetyl-CoA carboxylase carboxyltransferase be	0.3252	0.3178	0.1487	0.2082	0.1582	0.144	0.2596	0.4381	0.357	0.3022	493	0.2947	47.955	0.3844	0.2681
MK144829.1_cds_QFS95719.1_30 [gene=accD] [protein=acetyl-CoA carboxylase carboxyltransferase be	0.3259	0.3185	0.1474	0.2082	0.1602	0.144	0.2596	0.4361	0.3556	0.3043	493	0.2955	47.926	0.3813	0.2687
MK144825.1_cds_QFS95387.1_30 [gene=accD] [protein=acetyl-CoA carboxylase carboxyltransferase be	0.3259	0.3171	0.1487	0.2082	0.1582	0.144	0.2617	0.4361	0.357	0.3022	493	0.2913	48.197	0.3844	0.2681
MK144820.1_cds_QFS94972.1_30 [gene=accD] [protein=acetyl-CoA carboxylase carboxyltransferase be	0.3252	0.3178	0.1487	0.2082	0.1582	0.144	0.2596	0.4381	0.357	0.3022	493	0.2947	47.955	0.3844	0.2681
MK144823.1_cds_QFS95221.1_30 [gene=accD] [protein=acetyl-CoA carboxylase carboxyltransferase be	0.3252	0.3178	0.1487	0.2082	0.1582	0.144	0.2596	0.4381	0.357	0.3022	493	0.2947	47.955	0.3844	0.2681
MK144827.1_cds_QFS95553.1_30 [gene=accD] [protein=acetyl-CoA carboxylase carboxyltransferase be	0.3252	0.3178	0.1487	0.2082	0.1582	0.144	0.2596	0.4381	0.357	0.3022	493	0.2947	47.955	0.3844	0.2681
MK144824.1_cds_QFS95304.1_30 [gene=accD] [protein=acetyl-CoA carboxylase carboxyltransferase be	0.3252	0.3191	0.1487	0.2069	0.1582	0.144	0.2596	0.4381	0.3556	0.3022	493	0.2953	47.931	0.3824	0.2681
MK144819.1_cds_QFS94889.1_30 [gene=accD] [protein=acetyl-CoA carboxylase carboxyltransferase be	0.3252	0.3178	0.1487	0.2082	0.1582	0.144	0.2596	0.4381	0.357	0.3022	493	0.2947	47.955	0.3844	0.2681
MG814009.1_cds_AXC48171.1_30 [gene=accD] [protein=acetyl-CoA carboxylase carboxyltransferase be	0.3252	0.3178	0.1487	0.2082	0.1582	0.144	0.2596	0.4381	0.357	0.3022	493	0.2947	47.955	0.3844	0.2681
KJ468094.1_cds_AHY32736.1_30 [gene=accD] [protein=acetyl-CoA carboxylase carboxyltransferase be	0.3252	0.3178	0.1487	0.2082	0.1582	0.144	0.2596	0.4381	0.357	0.3022	493	0.2947	47.955	0.3844	0.2681
MK144818.1_cds_QFS94808.1_30 [gene=accD] [protein=acetyl-CoA carboxylase carboxyltransferase be	0.3252	0.3178	0.1487	0.2082	0.1582	0.144	0.2596	0.4381	0.357	0.3022	493	0.2947	47.955	0.3844	0.2681
MT712165.1_cds_QOZ40392.1_30 [gene=accD] [protein=acetyl-CoA carboxylase carboxyltransferase be	0.3252	0.3178	0.1487	0.2082	0.1582	0.144	0.2596	0.4381	0.357	0.3022	493	0.2947	47.955	0.3844	0.2681
KX257487.1_cds_ANJ01523.1_29 [gene=accD] [protein=acetyl-CoA carboxylase carboxyltransferase be	0.3252	0.3178	0.1487	0.2082	0.1582	0.144	0.2596	0.4381	0.357	0.3022	493	0.2947	47.955	0.3844	0.2681
NC_037358.1_cds_YP_009472165.1_29 [gene=accD] [locus_tag=DDI71_pgp057] [db_xref=GeneID:36489168	0.3252	0.3178	0.1487	0.2082	0.1582	0.144	0.2596	0.4381	0.357	0.3022	493	0.2947	47.955	0.3844	0.2681
MK144821.1_cds_QFS95055.1_30 [gene=accD] [protein=acetyl-CoA carboxylase carboxyltransferase be	0.3252	0.3178	0.1487	0.2082	0.1582	0.144	0.2596	0.4381	0.357	0.3022	493	0.2947	47.955	0.3844	0.2681
MG814008.1_cds_AXC48089.1_30 [gene=accD] [protein=acetyl-CoA carboxylase carboxyltransferase be	0.3252	0.3178	0.1487	0.2082	0.1582	0.144	0.2596	0.4381	0.357	0.3022	493	0.2947	47.955	0.3844	0.2681
MK144828.1_cds_QFS95637.1_30 [gene=accD] [protein=acetyl-CoA carboxylase carboxyltransferase be	0.3252	0.3178	0.1487	0.2082	0.1582	0.144	0.2596	0.4381	0.357	0.3022	493	0.2947	47.955	0.3844	0.2681
MW561116.1_cds_QYK91477.1_30 [gene=accD] [protein=acetyl-CoA carboxylase beta subunit] [protein	0.3273	0.3172	0.1481	0.2074	0.1596	0.1414	0.2626	0.4364	0.3556	0.301	495	0.2941	48.691	0.3828	0.27
MG814007.1_cds_AXC47981.1_3 [gene=matK] [protein=maturase K] [protein_id=AXC47981.1] [location=	0.3163	0.3804	0.1523	0.151	0.1471	0.1137	0.3078	0.4314	0.3033	0.2608	510	0.3575	47.576	0.3245	0.2384
MG814006.1_cds_AXC47896.1_3 [gene=matK] [protein=maturase K] [protein_id=AXC47896.1] [location=	0.3163	0.3804	0.1523	0.151	0.1471	0.1137	0.3078	0.4314	0.3033	0.2608	510	0.3575	47.576	0.3245	0.2384
MK144826.1_cds_QFS95445.1_3 [gene=matK] [protein=maturase K] [protein_id=QFS95445.1] [location=	0.317	0.3797	0.1529	0.1503	0.1471	0.1157	0.3078	0.4294	0.3033	0.2627	510	0.3594	48.056	0.3235	0.2404
MK144822.1_cds_QFS95113.1_3 [gene=matK] [protein=maturase K] [protein_id=QFS95113.1] [location=	0.3163	0.3804	0.1523	0.151	0.149	0.1137	0.3078	0.4294	0.3033	0.2627	510	0.3539	47.584	0.3235	0.2419
MK144829.1_cds_QFS95694.1_3 [gene=matK] [protein=maturase K] [protein_id=QFS95694.1] [location=	0.315	0.381	0.1529	0.151	0.1471	0.1157	0.3059	0.4314	0.3039	0.2627	510	0.3672	47.414	0.3245	0.2404
MK144825.1_cds_QFS95362.1_3 [gene=matK] [protein=maturase K] [protein_id=QFS95362.1] [location=	0.3163	0.3797	0.1523	0.1516	0.149	0.1137	0.3078	0.4294	0.3039	0.2627	510	0.3557	47.589	0.3245	0.2404
MK144820.1_cds_QFS94947.1_3 [gene=matK] [protein=maturase K] [protein_id=QFS94947.1] [location=	0.3163	0.3804	0.1523	0.151	0.149	0.1137	0.3078	0.4294	0.3033	0.2627	510	0.3539	47.584	0.3235	0.2419
MK144823.1_cds_QFS95196.1_3 [gene=matK] [protein=maturase K] [protein_id=QFS95196.1] [location=	0.3163	0.3804	0.1523	0.151	0.149	0.1137	0.3078	0.4294	0.3033	0.2627	510	0.3539	47.584	0.3235	0.2419
MK144827.1_cds_QFS95528.1_3 [gene=matK] [protein=maturase K] [protein_id=QFS95528.1] [location=	0.3163	0.3804	0.1523	0.151	0.149	0.1137	0.3078	0.4294	0.3033	0.2627	510	0.3539	47.584	0.3235	0.2419
MK144824.1_cds_QFS95279.1_3 [gene=matK] [protein=maturase K] [protein_id=QFS95279.1] [location=	0.317	0.3804	0.1523	0.1503	0.1471	0.1137	0.3078	0.4314	0.3026	0.2608	510	0.3594	47.399	0.3235	0.2384
MK144819.1_cds_QFS94864.1_3 [gene=matK] [protein=maturase K] [protein_id=QFS94864.1] [location=	0.3163	0.3804	0.1523	0.151	0.1471	0.1137	0.3078	0.4314	0.3033	0.2608	510	0.3575	47.576	0.3245	0.2384
MG814009.1_cds_AXC48145.1_3 [gene=matK] [protein=maturase K] [protein_id=AXC48145.1] [location=	0.3163	0.3804	0.1523	0.151	0.1471	0.1137	0.3078	0.4314	0.3033	0.2608	510	0.3575	47.576	0.3245	0.2384
KJ468094.1_cds_AHY32709.1_3 [gene=matK] [protein=maturase K] [protein_id=AHY32709.1] [location=	0.3163	0.3804	0.1523	0.151	0.1471	0.1137	0.3078	0.4314	0.3033	0.2608	510	0.3575	47.576	0.3245	0.2384
MK144818.1_cds_QFS94781.1_3 [gene=matK] [protein=maturase K] [protein_id=QFS94781.1] [location=	0.3163	0.3804	0.1523	0.151	0.1471	0.1137	0.3078	0.4314	0.3033	0.2608	510	0.3575	47.576	0.3245	0.2384
MT712165.1_cds_QOZ40365.1_3 [gene=matK] [protein=maturase K] [protein_id=QOZ40365.1] [location=	0.3163	0.3804	0.1523	0.151	0.1471	0.1137	0.3078	0.4314	0.3033	0.2608	510	0.3575	47.576	0.3245	0.2384
KX257487.1_cds_ANJ01497.1_3 [gene=matK] [protein=maturase K] [protein_id=ANJ01497.1] [location=	0.3163	0.3804	0.1523	0.151	0.1471	0.1137	0.3078	0.4314	0.3033	0.2608	510	0.3575	47.576	0.3245	0.2384
NC_037358.1_cds_YP_009472139.1_3 [gene=matK] [locus_tag=DDI71_pgp083] [db_xref=GeneID:36489123]	0.3163	0.3804	0.1523	0.151	0.1471	0.1137	0.3078	0.4314	0.3033	0.2608	510	0.3575	47.576	0.3245	0.2384
MK144821.1_cds_QFS95030.1_3 [gene=matK] [protein=maturase K] [protein_id=QFS95030.1] [location=	0.3176	0.3797	0.151	0.1516	0.149	0.1137	0.3078	0.4294	0.3026	0.2627	510	0.3738	47.483	0.3225	0.2404
MG814008.1_cds_AXC48063.1_3 [gene=matK] [protein=maturase K] [protein_id=AXC48063.1] [location=	0.3163	0.3804	0.1523	0.151	0.1471	0.1137	0.3078	0.4314	0.3033	0.2608	510	0.3575	47.576	0.3245	0.2384
MK144828.1_cds_QFS95611.1_3 [gene=matK] [protein=maturase K] [protein_id=QFS95611.1] [location=	0.3163	0.3797	0.1523	0.1516	0.149	0.1137	0.3078	0.4294	0.3039	0.2627	510	0.3557	47.589	0.3245	0.2404
MW561116.1_cds_QYK91450.1_3 [gene=matK] [protein=maturase K] [protein_id=QYK91450.1] [location=	0.3176	0.3784	0.1542	0.1497	0.149	0.1176	0.3059	0.4275	0.3039	0.2667	510	0.3559	48.432	0.3225	0.2429
MG814007.1_cds_AXC48051.1_74 [gene=ndhA] [protein=NADH-plastoquinone oxidoreductase subunit 1]	0.2821	0.3773	0.1639	0.1767	0.1181	0.1071	0.3736	0.4011	0.3407	0.2253	364	0.3432	44.594	0.3984	0.2034
MG814006.1_cds_AXC47967.1_75 [gene=ndhA] [protein=NADH-plastoquinone oxidoreductase subunit 1]	0.2821	0.3773	0.1639	0.1767	0.1181	0.1071	0.3736	0.4011	0.3407	0.2253	364	0.3432	44.594	0.3984	0.2034
MK144826.1_cds_QFS95513.1_75 [gene=ndhA] [protein=NADH-plastoquinone oxidoreductase subunit 1]	0.2821	0.3764	0.1648	0.1767	0.1181	0.1099	0.3736	0.3984	0.3416	0.228	364	0.3432	44.716	0.3984	0.2062
MK144822.1_cds_QFS95183.1_75 [gene=ndhA] [protein=NADH-plastoquinone oxidoreductase subunit 1]	0.2821	0.3773	0.1639	0.1767	0.1181	0.1071	0.3736	0.4011	0.3407	0.2253	364	0.3432	44.594	0.3984	0.2034
MK144829.1_cds_QFS95763.1_75 [gene=ndhA] [protein=NADH-plastoquinone oxidoreductase subunit 1]	0.2821	0.3764	0.1648	0.1767	0.1181	0.1071	0.3736	0.4011	0.3416	0.2253	364	0.3386	44.68	0.3997	0.2034
MK144825.1_cds_QFS95431.1_75 [gene=ndhA] [protein=NADH-plastoquinone oxidoreductase subunit 1]	0.2821	0.3782	0.1639	0.1758	0.1154	0.1071	0.3736	0.4038	0.3397	0.2225	364	0.3477	44.009	0.3984	0.2006
MK144820.1_cds_QFS95016.1_75 [gene=ndhA] [protein=NADH-plastoquinone oxidoreductase subunit 1]	0.2821	0.3773	0.1639	0.1767	0.1181	0.1071	0.3736	0.4011	0.3407	0.2253	364	0.3432	44.594	0.3984	0.2034
MK144823.1_cds_QFS95265.1_75 [gene=ndhA] [protein=NADH-plastoquinone oxidoreductase subunit 1]	0.2821	0.3773	0.1639	0.1767	0.1181	0.1071	0.3736	0.4011	0.3407	0.2253	364	0.3432	44.594	0.3984	0.2034
MK144827.1_cds_QFS95597.1_75 [gene=ndhA] [protein=NADH-plastoquinone oxidoreductase subunit 1]	0.2821	0.3773	0.1639	0.1767	0.1181	0.1071	0.3736	0.4011	0.3407	0.2253	364	0.3432	44.594	0.3984	0.2034
MK144824.1_cds_QFS95348.1_75 [gene=ndhA] [protein=NADH-plastoquinone oxidoreductase subunit 1]	0.2821	0.3773	0.1639	0.1767	0.1181	0.1071	0.3736	0.4011	0.3407	0.2253	364	0.3432	44.594	0.3984	0.2034
MK144819.1_cds_QFS94932.1_75 [gene=ndhA] [protein=NADH-plastoquinone oxidoreductase subunit 1]	0.2821	0.3773	0.1639	0.1767	0.1181	0.1071	0.3736	0.4011	0.3407	0.2253	364	0.3432	44.594	0.3984	0.2034
MG814009.1_cds_AXC48215.1_74 [gene=ndhA] [protein=NADH-plastoquinone oxidoreductase subunit 1]	0.2821	0.3773	0.1639	0.1767	0.1181	0.1071	0.3736	0.4011	0.3407	0.2253	364	0.3432	44.594	0.3984	0.2034
KJ468094.1_cds_AHY32780.1_74 [gene=ndhA] [protein=NADH-plastoquinone oxidoreductase subunit 1]	0.2821	0.3773	0.1639	0.1767	0.1181	0.1071	0.3736	0.4011	0.3407	0.2253	364	0.3432	44.594	0.3984	0.2034
MK144818.1_cds_QFS94852.1_75 [gene=ndhA] [protein=NADH-plastoquinone oxidoreductase subunit 1]	0.2821	0.3773	0.1639	0.1767	0.1181	0.1071	0.3736	0.4011	0.3407	0.2253	364	0.3432	44.594	0.3984	0.2034
MT712165.1_cds_QOZ40438.1_75 [gene=ndhA] [protein=NADH-plastoquinone oxidoreductase subunit 1]	0.2821	0.3773	0.1639	0.1767	0.1181	0.1071	0.3736	0.4011	0.3407	0.2253	364	0.3432	44.594	0.3984	0.2034
KX257487.1_cds_ANJ01569.1_75 [gene=ndhA] [protein=NADH-plastoquinone oxidoreductase subunit 1]	0.2821	0.3773	0.1639	0.1767	0.1181	0.1071	0.3736	0.4011	0.3407	0.2253	364	0.3432	44.594	0.3984	0.2034
NC_037358.1_cds_YP_009472211.1_75 [gene=ndhA] [locus_tag=DDI71_pgp010] [db_xref=GeneID:36489224	0.2821	0.3773	0.1639	0.1767	0.1181	0.1071	0.3736	0.4011	0.3407	0.2253	364	0.3432	44.594	0.3984	0.2034
MK144821.1_cds_QFS95099.1_75 [gene=ndhA] [protein=NADH-plastoquinone oxidoreductase subunit 1]	0.2821	0.3773	0.1639	0.1767	0.1181	0.1071	0.3736	0.4011	0.3407	0.2253	364	0.3432	44.594	0.3984	0.2034
MG814008.1_cds_AXC48133.1_74 [gene=ndhA] [protein=NADH-plastoquinone oxidoreductase subunit 1]	0.2821	0.3773	0.1639	0.1767	0.1181	0.1071	0.3736	0.4011	0.3407	0.2253	364	0.3432	44.594	0.3984	0.2034
MK144828.1_cds_QFS95680.1_75 [gene=ndhA] [protein=NADH-plastoquinone oxidoreductase subunit 1]	0.2821	0.3773	0.1639	0.1767	0.1181	0.1071	0.3736	0.4011	0.3407	0.2253	364	0.3432	44.594	0.3984	0.2034
MW561116.1_cds_QYK91526.1_79 [gene=ndhA] [protein=NADH dehydrogenase subunit 1] [protein_id=QYK	0.2821	0.3782	0.163	0.1767	0.1181	0.1016	0.3736	0.4066	0.3397	0.2198	364	0.3511	44.399	0.3997	0.1977
MG814007.1_cds_AXC47985.1_7 [gene=ndhC] [protein=NADH-plastoquinone oxidoreductase subunit 3] [	0.2397	0.4105	0.1433	0.2066	0.157	0.0992	0.3058	0.438	0.3499	0.2562	121	0.4545	45.756	0.3967	0.2035
MG814006.1_cds_AXC47900.1_7 [gene=ndhC] [protein=NADH-plastoquinone oxidoreductase subunit 3] [	0.2397	0.4105	0.1433	0.2066	0.157	0.0992	0.3058	0.438	0.3499	0.2562	121	0.4545	45.756	0.3967	0.2035
MK144826.1_cds_QFS95449.1_7 [gene=ndhC] [protein=NADH-plastoquinone oxidoreductase subunit 3] [	0.2424	0.4105	0.1405	0.2066	0.157	0.0909	0.314	0.438	0.3471	0.2479	121	0.4706	44.878	0.3967	0.1875
MK144822.1_cds_QFS95117.1_7 [gene=ndhC] [protein=NADH-plastoquinone oxidoreductase subunit 3] [	0.2397	0.4132	0.1405	0.2066	0.157	0.0909	0.3058	0.4463	0.3471	0.2479	121	0.4545	45.756	0.3967	0.1947
MK144829.1_cds_QFS95698.1_7 [gene=ndhC] [protein=NADH-plastoquinone oxidoreductase subunit 3] [	0.2424	0.4132	0.1405	0.2039	0.1488	0.0909	0.314	0.4463	0.3444	0.2397	121	0.4706	44.807	0.3967	0.1858
MK144825.1_cds_QFS95366.1_7 [gene=ndhC] [protein=NADH-plastoquinone oxidoreductase subunit 3] [	0.2397	0.4132	0.1405	0.2066	0.157	0.0909	0.3058	0.4463	0.3471	0.2479	121	0.4545	45.756	0.3967	0.1947
MK144820.1_cds_QFS94951.1_7 [gene=ndhC] [protein=NADH-plastoquinone oxidoreductase subunit 3] [	0.2397	0.4132	0.1405	0.2066	0.157	0.0909	0.3058	0.4463	0.3471	0.2479	121	0.4545	45.756	0.3967	0.1947
MK144823.1_cds_QFS95200.1_7 [gene=ndhC] [protein=NADH-plastoquinone oxidoreductase subunit 3] [	0.2397	0.4132	0.1405	0.2066	0.157	0.0909	0.3058	0.4463	0.3471	0.2479	121	0.4545	45.756	0.3967	0.1947
MK144827.1_cds_QFS95532.1_7 [gene=ndhC] [protein=NADH-plastoquinone oxidoreductase subunit 3] [	0.2397	0.4132	0.1405	0.2066	0.157	0.0909	0.3058	0.4463	0.3471	0.2479	121	0.4545	45.756	0.3967	0.1947
MK144824.1_cds_QFS95283.1_7 [gene=ndhC] [protein=NADH-plastoquinone oxidoreductase subunit 3] [	0.2424	0.4132	0.1405	0.2039	0.1488	0.0909	0.314	0.4463	0.3444	0.2397	121	0.4706	44.807	0.3967	0.1858
MK144819.1_cds_QFS94868.1_7 [gene=ndhC] [protein=NADH-plastoquinone oxidoreductase subunit 3] [	0.2397	0.4132	0.1405	0.2066	0.157	0.0909	0.3058	0.4463	0.3471	0.2479	121	0.4545	45.756	0.3967	0.1947
MG814009.1_cds_AXC48149.1_7 [gene=ndhC] [protein=NADH-plastoquinone oxidoreductase subunit 3] [	0.2397	0.4105	0.1433	0.2066	0.157	0.0992	0.3058	0.438	0.3499	0.2562	121	0.4545	45.756	0.3967	0.2035
KJ468094.1_cds_AHY32713.1_7 [gene=ndhC] [protein=NADH-plastoquinone oxidoreductase subunit 3] [	0.2397	0.4105	0.1433	0.2066	0.157	0.0992	0.3058	0.438	0.3499	0.2562	121	0.4545	45.756	0.3967	0.2035
MK144818.1_cds_QFS94785.1_7 [gene=ndhC] [protein=NADH-plastoquinone oxidoreductase subunit 3] [	0.2397	0.4105	0.1433	0.2066	0.157	0.0992	0.3058	0.438	0.3499	0.2562	121	0.4545	45.756	0.3967	0.2035
MT712165.1_cds_QOZ40369.1_7 [gene=ndhC] [protein=NADH-plastoquinone oxidoreductase subunit 3] [	0.2397	0.4105	0.1433	0.2066	0.157	0.0992	0.3058	0.438	0.3499	0.2562	121	0.4545	45.756	0.3967	0.2035
KX257487.1_cds_ANJ01501.1_7 [gene=ndhC] [protein=NADH-plastoquinone oxidoreductase subunit 3] [	0.2397	0.4105	0.1433	0.2066	0.157	0.0992	0.3058	0.438	0.3499	0.2562	121	0.4545	45.756	0.3967	0.2035
NC_037358.1_cds_YP_009472143.1_7 [gene=ndhC] [locus_tag=DDI71_pgp079] [db_xref=GeneID:36489130]	0.2397	0.4105	0.1433	0.2066	0.157	0.0992	0.3058	0.438	0.3499	0.2562	121	0.4545	45.756	0.3967	0.2035
MK144821.1_cds_QFS95034.1_7 [gene=ndhC] [protein=NADH-plastoquinone oxidoreductase subunit 3] [	0.2397	0.4132	0.1405	0.2066	0.157	0.0909	0.3058	0.4463	0.3471	0.2479	121	0.4545	45.756	0.3967	0.1947
MG814008.1_cds_AXC48067.1_7 [gene=ndhC] [protein=NADH-plastoquinone oxidoreductase subunit 3] [	0.2397	0.4105	0.1433	0.2066	0.157	0.0992	0.3058	0.438	0.3499	0.2562	121	0.4545	45.756	0.3967	0.2035
MK144828.1_cds_QFS95615.1_7 [gene=ndhC] [protein=NADH-plastoquinone oxidoreductase subunit 3] [	0.2397	0.4132	0.1405	0.2066	0.157	0.0909	0.3058	0.4463	0.3471	0.2479	121	0.4545	45.756	0.3967	0.1947
MW561116.1_cds_QYK91454.1_7 [gene=ndhC] [protein=NADH dehydrogenase subunit 3] [protein_id=QYK9	0.2452	0.416	0.1377	0.2011	0.1405	0.0826	0.3223	0.4545	0.3388	0.2231	121	0.4706	44.807	0.3967	0.1681
MG814007.1_cds_AXC48048.1_71 [gene=ndhE] [protein=NADH-plastoquinone oxidoreductase subunit 4L]	0.2712	0.3824	0.1634	0.183	0.1373	0.1569	0.2157	0.4902	0.3464	0.2941	102	0.3567	46.151	0.3725	0.2653
MG814006.1_cds_AXC47964.1_72 [gene=ndhE] [protein=NADH-plastoquinone oxidoreductase subunit 4L]	0.2712	0.3824	0.1634	0.183	0.1373	0.1569	0.2157	0.4902	0.3464	0.2941	102	0.3567	46.151	0.3725	0.2653
MK144826.1_cds_QFS95510.1_72 [gene=ndhE] [protein=NADH-plastoquinone oxidoreductase subunit 4L]	0.2712	0.3791	0.1667	0.183	0.1373	0.1667	0.2157	0.4804	0.3497	0.3039	102	0.3793	47.576	0.3725	0.2755
MK144822.1_cds_QFS95180.1_72 [gene=ndhE] [protein=NADH-plastoquinone oxidoreductase subunit 4L]	0.2712	0.3824	0.1634	0.183	0.1373	0.1569	0.2157	0.4902	0.3464	0.2941	102	0.3567	46.151	0.3725	0.2653
MK144829.1_cds_QFS95761.1_72 [gene=ndhE] [protein=NADH-plastoquinone oxidoreductase subunit 4L]	0.2712	0.3791	0.1667	0.183	0.1373	0.1667	0.2157	0.4804	0.3497	0.3039	102	0.3793	47.576	0.3725	0.2755
MK144825.1_cds_QFS95428.1_72 [gene=ndhE] [protein=NADH-plastoquinone oxidoreductase subunit 4L]	0.2712	0.3824	0.1634	0.183	0.1373	0.1569	0.2157	0.4902	0.3464	0.2941	102	0.3567	46.151	0.3725	0.2653
MK144820.1_cds_QFS95013.1_72 [gene=ndhE] [protein=NADH-plastoquinone oxidoreductase subunit 4L]	0.2712	0.3824	0.1634	0.183	0.1373	0.1569	0.2157	0.4902	0.3464	0.2941	102	0.3567	46.151	0.3725	0.2653
MK144823.1_cds_QFS95262.1_72 [gene=ndhE] [protein=NADH-plastoquinone oxidoreductase subunit 4L]	0.2712	0.3824	0.1634	0.183	0.1373	0.1569	0.2157	0.4902	0.3464	0.2941	102	0.3567	46.151	0.3725	0.2653
MK144827.1_cds_QFS95594.1_72 [gene=ndhE] [protein=NADH-plastoquinone oxidoreductase subunit 4L]	0.2712	0.3824	0.1634	0.183	0.1373	0.1569	0.2157	0.4902	0.3464	0.2941	102	0.3567	46.151	0.3725	0.2653
MK144824.1_cds_QFS95345.1_72 [gene=ndhE] [protein=NADH-plastoquinone oxidoreductase subunit 4L]	0.2712	0.3791	0.1667	0.183	0.1373	0.1667	0.2157	0.4804	0.3497	0.3039	102	0.3793	47.576	0.3725	0.2755
MK144819.1_cds_QFS94929.1_72 [gene=ndhE] [protein=NADH-plastoquinone oxidoreductase subunit 4L]	0.2712	0.3791	0.1667	0.183	0.1373	0.1667	0.2157	0.4804	0.3497	0.3039	102	0.3793	47.576	0.3725	0.2755
MG814009.1_cds_AXC48212.1_71 [gene=ndhE] [protein=NADH-plastoquinone oxidoreductase subunit 4L]	0.2712	0.3824	0.1634	0.183	0.1373	0.1569	0.2157	0.4902	0.3464	0.2941	102	0.3567	46.151	0.3725	0.2653
KJ468094.1_cds_AHY32777.1_71 [gene=ndhE] [protein=NADH-plastoquinone oxidoreductase subunit 4L]	0.2712	0.3824	0.1634	0.183	0.1373	0.1569	0.2157	0.4902	0.3464	0.2941	102	0.3567	46.151	0.3725	0.2653
MK144818.1_cds_QFS94849.1_72 [gene=ndhE] [protein=NADH-plastoquinone oxidoreductase subunit 4L]	0.2712	0.3824	0.1634	0.183	0.1373	0.1569	0.2157	0.4902	0.3464	0.2941	102	0.3567	46.151	0.3725	0.2653
MT712165.1_cds_QOZ40435.1_72 [gene=ndhE] [protein=NADH-plastoquinone oxidoreductase subunit 4L]	0.2712	0.3824	0.1634	0.183	0.1373	0.1569	0.2157	0.4902	0.3464	0.2941	102	0.3567	46.151	0.3725	0.2653
KX257487.1_cds_ANJ01566.1_72 [gene=ndhE] [protein=NADH-plastoquinone oxidoreductase subunit 4L]	0.2712	0.3824	0.1634	0.183	0.1373	0.1569	0.2157	0.4902	0.3464	0.2941	102	0.3567	46.151	0.3725	0.2653
NC_037358.1_cds_YP_009472208.1_72 [gene=ndhE] [locus_tag=DDI71_pgp013] [db_xref=GeneID:36489221	0.2712	0.3824	0.1634	0.183	0.1373	0.1569	0.2157	0.4902	0.3464	0.2941	102	0.3567	46.151	0.3725	0.2653
MK144821.1_cds_QFS95096.1_72 [gene=ndhE] [protein=NADH-plastoquinone oxidoreductase subunit 4L]	0.2712	0.3824	0.1634	0.183	0.1373	0.1569	0.2157	0.4902	0.3464	0.2941	102	0.3567	46.151	0.3725	0.2653
MG814008.1_cds_AXC48130.1_71 [gene=ndhE] [protein=NADH-plastoquinone oxidoreductase subunit 4L]	0.2712	0.3824	0.1634	0.183	0.1373	0.1569	0.2157	0.4902	0.3464	0.2941	102	0.3567	46.151	0.3725	0.2653
MK144828.1_cds_QFS95677.1_72 [gene=ndhE] [protein=NADH-plastoquinone oxidoreductase subunit 4L]	0.2712	0.3791	0.1667	0.183	0.1373	0.1667	0.2157	0.4804	0.3497	0.3039	102	0.3793	47.576	0.3725	0.2755
MW561116.1_cds_QYK91523.1_76 [gene=ndhE] [protein=NADH dehydrogenase subunit 4L] [protein_id=QY	0.2712	0.3791	0.1667	0.183	0.1373	0.1667	0.2157	0.4804	0.3497	0.3039	102	0.3793	47.576	0.3725	0.2755
MG814007.1_cds_AXC48043.1_66 [gene=ndhF] [protein=NADH-plastoquinone oxidoreductase subunit 5]	0.2922	0.4037	0.1461	0.158	0.1288	0.0916	0.3068	0.4728	0.3041	0.2205	753	0.4102	42.698	0.3459	0.1825
MG814006.1_cds_AXC47959.1_67 [gene=ndhF] [protein=NADH-plastoquinone oxidoreductase subunit 5]	0.2922	0.4037	0.1461	0.158	0.1288	0.0916	0.3068	0.4728	0.3041	0.2205	753	0.4102	42.698	0.3459	0.1825
MK144826.1_cds_QFS95505.1_67 [gene=ndhF] [protein=NADH-plastoquinone oxidoreductase subunit 5]	0.2922	0.4033	0.1456	0.1589	0.1301	0.0903	0.3081	0.4714	0.3046	0.2205	753	0.4115	42.65	0.3466	0.1825
MK144822.1_cds_QFS95175.1_67 [gene=ndhF] [protein=NADH-plastoquinone oxidoreductase subunit 5]	0.2917	0.4033	0.1461	0.1589	0.1301	0.0916	0.3054	0.4728	0.305	0.2218	753	0.4084	42.712	0.3466	0.1838
MK144829.1_cds_QFS95756.1_67 [gene=ndhF] [protein=NADH-plastoquinone oxidoreductase subunit 5]	0.2917	0.4042	0.1448	0.1594	0.1315	0.0863	0.3054	0.4768	0.3041	0.2178	753	0.4291	42.462	0.3473	0.1797
MK144825.1_cds_QFS95423.1_67 [gene=ndhF] [protein=NADH-plastoquinone oxidoreductase subunit 5]	0.2922	0.4033	0.1456	0.1589	0.1301	0.0903	0.3068	0.4728	0.3046	0.2205	753	0.408	42.758	0.3466	0.1825
MK144820.1_cds_QFS95008.1_67 [gene=ndhF] [protein=NADH-plastoquinone oxidoreductase subunit 5]	0.2917	0.4033	0.1461	0.1589	0.1301	0.0916	0.3054	0.4728	0.305	0.2218	753	0.4084	42.712	0.3466	0.1838
MK144823.1_cds_QFS95257.1_67 [gene=ndhF] [protein=NADH-plastoquinone oxidoreductase subunit 5]	0.2917	0.4033	0.1461	0.1589	0.1301	0.0916	0.3054	0.4728	0.305	0.2218	753	0.4084	42.712	0.3466	0.1838
MK144827.1_cds_QFS95589.1_67 [gene=ndhF] [protein=NADH-plastoquinone oxidoreductase subunit 5]	0.2917	0.4033	0.1461	0.1589	0.1301	0.0916	0.3054	0.4728	0.305	0.2218	753	0.4084	42.712	0.3466	0.1838
MK144824.1_cds_QFS95340.1_67 [gene=ndhF] [protein=NADH-plastoquinone oxidoreductase subunit 5]	0.2926	0.4028	0.1456	0.1589	0.1301	0.0903	0.3081	0.4714	0.3046	0.2205	753	0.4115	42.649	0.3466	0.1825
MK144819.1_cds_QFS94924.1_67 [gene=ndhF] [protein=NADH-plastoquinone oxidoreductase subunit 5]	0.2922	0.4033	0.1461	0.1585	0.1288	0.0916	0.3068	0.4728	0.3046	0.2205	753	0.408	42.797	0.3466	0.1836
MG814009.1_cds_AXC48207.1_66 [gene=ndhF] [protein=NADH-plastoquinone oxidoreductase subunit 5]	0.2922	0.4037	0.1461	0.158	0.1288	0.0916	0.3068	0.4728	0.3041	0.2205	753	0.4102	42.698	0.3459	0.1825
KJ468094.1_cds_AHY32772.1_66 [gene=ndhF] [protein=NADH-plastoquinone oxidoreductase subunit 5]	0.2922	0.4037	0.1465	0.1576	0.1275	0.093	0.3068	0.4728	0.3041	0.2205	753	0.4102	42.7	0.3459	0.1825
MK144818.1_cds_QFS94844.1_67 [gene=ndhF] [protein=NADH-plastoquinone oxidoreductase subunit 5]	0.2922	0.4037	0.1461	0.158	0.1288	0.0916	0.3068	0.4728	0.3041	0.2205	753	0.4102	42.698	0.3459	0.1825
MT712165.1_cds_QOZ40430.1_67 [gene=ndhF] [protein=NADH-plastoquinone oxidoreductase subunit 5]	0.2922	0.4037	0.1461	0.158	0.1288	0.0916	0.3068	0.4728	0.3041	0.2205	753	0.4102	42.698	0.3459	0.1825
KX257487.1_cds_ANJ01561.1_67 [gene=ndhF] [protein=NADH-plastoquinone oxidoreductase subunit 5]	0.2922	0.4037	0.1461	0.158	0.1288	0.0916	0.3068	0.4728	0.3041	0.2205	753	0.4102	42.698	0.3459	0.1825
NC_037358.1_cds_YP_009472203.1_67 [gene=ndhF] [locus_tag=DDI71_pgp018] [db_xref=GeneID:36489215	0.2922	0.4037	0.1461	0.158	0.1288	0.0916	0.3068	0.4728	0.3041	0.2205	753	0.4102	42.698	0.3459	0.1825
MK144821.1_cds_QFS95091.1_67 [gene=ndhF] [protein=NADH-plastoquinone oxidoreductase subunit 5]	0.2913	0.4033	0.1461	0.1594	0.1301	0.0916	0.3054	0.4728	0.3054	0.2218	753	0.4073	42.594	0.3473	0.1838
MG814008.1_cds_AXC48125.1_66 [gene=ndhF] [protein=NADH-plastoquinone oxidoreductase subunit 5]	0.2922	0.4037	0.1461	0.158	0.1288	0.0916	0.3068	0.4728	0.3041	0.2205	753	0.4102	42.698	0.3459	0.1825
MK144828.1_cds_QFS95672.1_67 [gene=ndhF] [protein=NADH-plastoquinone oxidoreductase subunit 5]	0.2913	0.4033	0.1465	0.1589	0.1315	0.0903	0.3054	0.4728	0.3054	0.2218	753	0.4042	42.916	0.3473	0.1838
MW561116.1_cds_QYK91518.1_71 [gene=ndhF] [protein=NADH dehydrogenase subunit 5] [protein_id=QYK	0.2919	0.4061	0.1455	0.1565	0.1283	0.0899	0.3095	0.4722	0.302	0.2183	756	0.4062	42.531	0.3439	0.1803
MG814007.1_cds_AXC48049.1_72 [gene=ndhG] [protein=NADH-plastoquinone oxidoreductase subunit 6]	0.258	0.4049	0.1676	0.1695	0.1073	0.1017	0.339	0.452	0.3371	0.209	177	0.393	50.077	0.4011	0.1813
MG814006.1_cds_AXC47965.1_73 [gene=ndhG] [protein=NADH-plastoquinone oxidoreductase subunit 6]	0.258	0.4049	0.1676	0.1695	0.1073	0.1017	0.339	0.452	0.3371	0.209	177	0.393	50.077	0.4011	0.1813
MK144826.1_cds_QFS95511.1_73 [gene=ndhG] [protein=NADH-plastoquinone oxidoreductase subunit 6]	0.258	0.4068	0.1657	0.1695	0.1073	0.1017	0.339	0.452	0.3352	0.209	177	0.4021	52	0.3983	0.1813
MK144822.1_cds_QFS95181.1_73 [gene=ndhG] [protein=NADH-plastoquinone oxidoreductase subunit 6]	0.258	0.4049	0.1676	0.1695	0.1073	0.1017	0.339	0.452	0.3371	0.209	177	0.393	50.077	0.4011	0.1813
MK144829.1_cds_QFS95762.1_73 [gene=ndhG] [protein=NADH-plastoquinone oxidoreductase subunit 6]	0.258	0.4049	0.1676	0.1695	0.1073	0.1017	0.339	0.452	0.3371	0.209	177	0.393	50.077	0.4011	0.1813
MK144825.1_cds_QFS95429.1_73 [gene=ndhG] [protein=NADH-plastoquinone oxidoreductase subunit 6]	0.258	0.4049	0.1676	0.1695	0.1073	0.1017	0.339	0.452	0.3371	0.209	177	0.393	50.077	0.4011	0.1813
MK144820.1_cds_QFS95014.1_73 [gene=ndhG] [protein=NADH-plastoquinone oxidoreductase subunit 6]	0.258	0.4049	0.1676	0.1695	0.1073	0.1017	0.339	0.452	0.3371	0.209	177	0.393	50.077	0.4011	0.1813
MK144823.1_cds_QFS95263.1_73 [gene=ndhG] [protein=NADH-plastoquinone oxidoreductase subunit 6]	0.258	0.4049	0.1676	0.1695	0.1073	0.1017	0.339	0.452	0.3371	0.209	177	0.393	50.077	0.4011	0.1813
MK144827.1_cds_QFS95595.1_73 [gene=ndhG] [protein=NADH-plastoquinone oxidoreductase subunit 6]	0.258	0.4049	0.1676	0.1695	0.1073	0.1017	0.339	0.452	0.3371	0.209	177	0.393	50.077	0.4011	0.1813
MK144824.1_cds_QFS95346.1_73 [gene=ndhG] [protein=NADH-plastoquinone oxidoreductase subunit 6]	0.258	0.4068	0.1657	0.1695	0.1073	0.1017	0.339	0.452	0.3352	0.209	177	0.4021	52	0.3983	0.1813
MK144819.1_cds_QFS94930.1_73 [gene=ndhG] [protein=NADH-plastoquinone oxidoreductase subunit 6]	0.258	0.4049	0.1676	0.1695	0.1073	0.1017	0.339	0.452	0.3371	0.209	177	0.393	50.077	0.4011	0.1813
MG814009.1_cds_AXC48213.1_72 [gene=ndhG] [protein=NADH-plastoquinone oxidoreductase subunit 6]	0.258	0.4049	0.1676	0.1695	0.1073	0.1017	0.339	0.452	0.3371	0.209	177	0.393	50.077	0.4011	0.1813
KJ468094.1_cds_AHY32778.1_72 [gene=ndhG] [protein=NADH-plastoquinone oxidoreductase subunit 6]	0.258	0.4049	0.1676	0.1695	0.1073	0.1017	0.339	0.452	0.3371	0.209	177	0.393	50.077	0.4011	0.1813
MK144818.1_cds_QFS94850.1_73 [gene=ndhG] [protein=NADH-plastoquinone oxidoreductase subunit 6]	0.258	0.4049	0.1676	0.1695	0.1073	0.1017	0.339	0.452	0.3371	0.209	177	0.393	50.077	0.4011	0.1813
MT712165.1_cds_QOZ40436.1_73 [gene=ndhG] [protein=NADH-plastoquinone oxidoreductase subunit 6]	0.258	0.4049	0.1676	0.1695	0.1073	0.1017	0.339	0.452	0.3371	0.209	177	0.393	50.077	0.4011	0.1813
KX257487.1_cds_ANJ01567.1_73 [gene=ndhG] [protein=NADH-plastoquinone oxidoreductase subunit 6]	0.258	0.4049	0.1676	0.1695	0.1073	0.1017	0.339	0.452	0.3371	0.209	177	0.393	50.077	0.4011	0.1813
NC_037358.1_cds_YP_009472209.1_73 [gene=ndhG] [locus_tag=DDI71_pgp012] [db_xref=GeneID:36489222	0.258	0.4049	0.1676	0.1695	0.1073	0.1017	0.339	0.452	0.3371	0.209	177	0.393	50.077	0.4011	0.1813
MK144821.1_cds_QFS95097.1_73 [gene=ndhG] [protein=NADH-plastoquinone oxidoreductase subunit 6]	0.258	0.4049	0.1676	0.1695	0.1073	0.1017	0.339	0.452	0.3371	0.209	177	0.393	50.077	0.4011	0.1813
MG814008.1_cds_AXC48131.1_72 [gene=ndhG] [protein=NADH-plastoquinone oxidoreductase subunit 6]	0.258	0.4049	0.1676	0.1695	0.1073	0.1017	0.339	0.452	0.3371	0.209	177	0.393	50.077	0.4011	0.1813
MK144828.1_cds_QFS95678.1_73 [gene=ndhG] [protein=NADH-plastoquinone oxidoreductase subunit 6]	0.258	0.4049	0.1676	0.1695	0.1073	0.1017	0.339	0.452	0.3371	0.209	177	0.393	50.077	0.4011	0.1813
MW561116.1_cds_QYK91524.1_77 [gene=ndhG] [protein=NADH dehydrogenase subunit 6] [protein_id=QYK	0.2561	0.4011	0.1695	0.1733	0.1186	0.1073	0.3277	0.4463	0.3427	0.226	177	0.3977	51.946	0.4011	0.1988
MG814007.1_cds_AXC48052.1_75 [gene=ndhH] [protein=NADH-plastoquinone oxidoreductase subunit 7]	0.3147	0.3046	0.1464	0.2343	0.1751	0.0964	0.3553	0.3731	0.3807	0.2716	394	0.3942	48.738	0.4353	0.2201
MG814006.1_cds_AXC47968.1_76 [gene=ndhH] [protein=NADH-plastoquinone oxidoreductase subunit 7]	0.3147	0.3046	0.1464	0.2343	0.1751	0.0964	0.3553	0.3731	0.3807	0.2716	394	0.3942	48.738	0.4353	0.2201
MK144826.1_cds_QFS95514.1_76 [gene=ndhH] [protein=NADH-plastoquinone oxidoreductase subunit 7]	0.3147	0.3046	0.1464	0.2343	0.1726	0.0964	0.3553	0.3756	0.3807	0.269	394	0.4047	48.998	0.4365	0.2174
MK144822.1_cds_QFS95184.1_76 [gene=ndhH] [protein=NADH-plastoquinone oxidoreductase subunit 7]	0.3147	0.3046	0.1464	0.2343	0.1751	0.0964	0.3553	0.3731	0.3807	0.2716	394	0.3942	48.738	0.4353	0.2201
MK144829.1_cds_QFS95764.1_76 [gene=ndhH] [protein=NADH-plastoquinone oxidoreductase subunit 7]	0.3147	0.3054	0.1464	0.2335	0.1726	0.0964	0.3553	0.3756	0.3799	0.269	394	0.3942	48.657	0.4353	0.2174
MK144825.1_cds_QFS95432.1_76 [gene=ndhH] [protein=NADH-plastoquinone oxidoreductase subunit 7]	0.3147	0.3037	0.1472	0.2343	0.1751	0.099	0.3553	0.3706	0.3816	0.2741	394	0.3942	49.08	0.4353	0.2228
MK144820.1_cds_QFS95017.1_76 [gene=ndhH] [protein=NADH-plastoquinone oxidoreductase subunit 7]	0.3147	0.3046	0.1464	0.2343	0.1751	0.0964	0.3553	0.3731	0.3807	0.2716	394	0.3942	48.738	0.4353	0.2201
MK144823.1_cds_QFS95266.1_76 [gene=ndhH] [protein=NADH-plastoquinone oxidoreductase subunit 7]	0.3147	0.3046	0.1464	0.2343	0.1751	0.0964	0.3553	0.3731	0.3807	0.2716	394	0.3942	48.738	0.4353	0.2201
MK144827.1_cds_QFS95598.1_76 [gene=ndhH] [protein=NADH-plastoquinone oxidoreductase subunit 7]	0.3147	0.3046	0.1464	0.2343	0.1751	0.0964	0.3553	0.3731	0.3807	0.2716	394	0.3942	48.738	0.4353	0.2201
MK144824.1_cds_QFS95349.1_76 [gene=ndhH] [protein=NADH-plastoquinone oxidoreductase subunit 7]	0.3147	0.3037	0.1464	0.2352	0.1726	0.0964	0.3553	0.3756	0.3816	0.269	394	0.3663	49.216	0.4378	0.2174
MK144819.1_cds_QFS94933.1_76 [gene=ndhH] [protein=NADH-plastoquinone oxidoreductase subunit 7]	0.3147	0.3046	0.1464	0.2343	0.1751	0.0964	0.3553	0.3731	0.3807	0.2716	394	0.3942	48.738	0.4353	0.2201
MG814009.1_cds_AXC48216.1_75 [gene=ndhH] [protein=NADH-plastoquinone oxidoreductase subunit 7]	0.3147	0.3046	0.1464	0.2343	0.1751	0.0964	0.3553	0.3731	0.3807	0.2716	394	0.3942	48.738	0.4353	0.2201
KJ468094.1_cds_AHY32781.1_75 [gene=ndhH] [protein=NADH-plastoquinone oxidoreductase subunit 7]	0.3147	0.3046	0.1464	0.2343	0.1751	0.0964	0.3553	0.3731	0.3807	0.2716	394	0.3942	48.738	0.4353	0.2201
MK144818.1_cds_QFS94853.1_76 [gene=ndhH] [protein=NADH-plastoquinone oxidoreductase subunit 7]	0.3147	0.3046	0.1464	0.2343	0.1751	0.0964	0.3553	0.3731	0.3807	0.2716	394	0.3942	48.738	0.4353	0.2201
MT712165.1_cds_QOZ40439.1_76 [gene=ndhH] [protein=NADH-plastoquinone oxidoreductase subunit 7]	0.3147	0.3046	0.1464	0.2343	0.1751	0.0964	0.3553	0.3731	0.3807	0.2716	394	0.3942	48.738	0.4353	0.2201
KX257487.1_cds_ANJ01570.1_76 [gene=ndhH] [protein=NADH-plastoquinone oxidoreductase subunit 7]	0.3147	0.3046	0.1464	0.2343	0.1751	0.0964	0.3553	0.3731	0.3807	0.2716	394	0.3942	48.738	0.4353	0.2201
NC_037358.1_cds_YP_009472212.1_76 [gene=ndhH] [locus_tag=DDI71_pgp009] [db_xref=GeneID:36489225	0.3147	0.3046	0.1464	0.2343	0.1751	0.0964	0.3553	0.3731	0.3807	0.2716	394	0.3942	48.738	0.4353	0.2201
MK144821.1_cds_QFS95100.1_76 [gene=ndhH] [protein=NADH-plastoquinone oxidoreductase subunit 7]	0.3147	0.3046	0.1464	0.2343	0.1751	0.0964	0.3553	0.3731	0.3807	0.2716	394	0.3942	48.738	0.4353	0.2201
MG814008.1_cds_AXC48134.1_75 [gene=ndhH] [protein=NADH-plastoquinone oxidoreductase subunit 7]	0.3147	0.3046	0.1464	0.2343	0.1751	0.0964	0.3553	0.3731	0.3807	0.2716	394	0.3942	48.738	0.4353	0.2201
MK144828.1_cds_QFS95681.1_76 [gene=ndhH] [protein=NADH-plastoquinone oxidoreductase subunit 7]	0.3147	0.3046	0.1464	0.2343	0.1751	0.0964	0.3553	0.3731	0.3807	0.2716	394	0.3942	48.738	0.4353	0.2201
MW561116.1_cds_QYK91527.1_80 [gene=ndhH] [protein=NADH dehydrogenase subunit 7] [protein_id=QYK	0.3122	0.308	0.1455	0.2343	0.1777	0.0964	0.3503	0.3756	0.3799	0.2741	394	0.4086	48.569	0.4327	0.2228
MG814007.1_cds_AXC47987.1_9 [gene=ndhJ] [protein=NADH-plastoquinone oxidoreductase subunit J] [	0.3019	0.3124	0.174	0.2117	0.1635	0.1321	0.3208	0.3836	0.3857	0.2956	159	0.4866	53.046	0.4308	0.2533
MG814006.1_cds_AXC47901.1_8 [gene=ndhJ] [protein=NADH-plastoquinone oxidoreductase subunit J] [	0.3019	0.3124	0.174	0.2117	0.1635	0.1321	0.3208	0.3836	0.3857	0.2956	159	0.4866	53.046	0.4308	0.2533
MK144826.1_cds_QFS95450.1_9 [gene=ndhJ] [protein=NADH-plastoquinone oxidoreductase subunit J] [	0.3019	0.3124	0.174	0.2117	0.1635	0.1321	0.3208	0.3836	0.3857	0.2956	159	0.4866	53.046	0.4308	0.2533
MK144822.1_cds_QFS95118.1_9 [gene=ndhJ] [protein=NADH-plastoquinone oxidoreductase subunit J] [	0.3019	0.3124	0.174	0.2117	0.1635	0.1321	0.3208	0.3836	0.3857	0.2956	159	0.4866	53.046	0.4308	0.2533
MK144829.1_cds_QFS95699.1_9 [gene=ndhJ] [protein=NADH-plastoquinone oxidoreductase subunit J] [	0.3019	0.3124	0.174	0.2117	0.1635	0.1321	0.3208	0.3836	0.3857	0.2956	159	0.4866	53.046	0.4308	0.2533
MK144825.1_cds_QFS95367.1_9 [gene=ndhJ] [protein=NADH-plastoquinone oxidoreductase subunit J] [	0.3019	0.3124	0.174	0.2117	0.1635	0.1321	0.3208	0.3836	0.3857	0.2956	159	0.4866	53.046	0.4308	0.2533
MK144820.1_cds_QFS94952.1_9 [gene=ndhJ] [protein=NADH-plastoquinone oxidoreductase subunit J] [	0.3019	0.3124	0.174	0.2117	0.1635	0.1321	0.3208	0.3836	0.3857	0.2956	159	0.4866	53.046	0.4308	0.2533
MK144823.1_cds_QFS95201.1_9 [gene=ndhJ] [protein=NADH-plastoquinone oxidoreductase subunit J] [	0.3019	0.3124	0.174	0.2117	0.1635	0.1321	0.3208	0.3836	0.3857	0.2956	159	0.4866	53.046	0.4308	0.2533
MK144827.1_cds_QFS95533.1_9 [gene=ndhJ] [protein=NADH-plastoquinone oxidoreductase subunit J] [	0.3019	0.3124	0.174	0.2117	0.1635	0.1321	0.3208	0.3836	0.3857	0.2956	159	0.4866	53.046	0.4308	0.2533
MK144824.1_cds_QFS95284.1_9 [gene=ndhJ] [protein=NADH-plastoquinone oxidoreductase subunit J] [	0.3019	0.3124	0.174	0.2117	0.1635	0.1321	0.3208	0.3836	0.3857	0.2956	159	0.4866	53.046	0.4308	0.2533
MK144819.1_cds_QFS94869.1_9 [gene=ndhJ] [protein=NADH-plastoquinone oxidoreductase subunit J] [	0.3019	0.3124	0.174	0.2117	0.1635	0.1321	0.3208	0.3836	0.3857	0.2956	159	0.4866	53.046	0.4308	0.2533
MG814009.1_cds_AXC48151.1_9 [gene=ndhJ] [protein=NADH-plastoquinone oxidoreductase subunit J] [	0.3019	0.3124	0.174	0.2117	0.1635	0.1321	0.3208	0.3836	0.3857	0.2956	159	0.4866	53.046	0.4308	0.2533
KJ468094.1_cds_AHY32715.1_9 [gene=ndhJ] [protein=NADH-plastoquinone oxidoreductase subunit J] [	0.3019	0.3124	0.174	0.2117	0.1635	0.1321	0.3208	0.3836	0.3857	0.2956	159	0.4866	53.046	0.4308	0.2533
MK144818.1_cds_QFS94787.1_9 [gene=ndhJ] [protein=NADH-plastoquinone oxidoreductase subunit J] [	0.3019	0.3124	0.174	0.2117	0.1635	0.1321	0.3208	0.3836	0.3857	0.2956	159	0.4866	53.046	0.4308	0.2533
MT712165.1_cds_QOZ40371.1_9 [gene=ndhJ] [protein=NADH-plastoquinone oxidoreductase subunit J] [	0.3019	0.3124	0.174	0.2117	0.1635	0.1321	0.3208	0.3836	0.3857	0.2956	159	0.4866	53.046	0.4308	0.2533
KX257487.1_cds_ANJ01502.1_8 [gene=ndhJ] [protein=NADH-plastoquinone oxidoreductase subunit J] [	0.3019	0.3124	0.174	0.2117	0.1635	0.1321	0.3208	0.3836	0.3857	0.2956	159	0.4866	53.046	0.4308	0.2533
NC_037358.1_cds_YP_009472144.1_8 [gene=ndhJ] [locus_tag=DDI71_pgp078] [db_xref=GeneID:36489131]	0.3019	0.3124	0.174	0.2117	0.1635	0.1321	0.3208	0.3836	0.3857	0.2956	159	0.4866	53.046	0.4308	0.2533
MK144821.1_cds_QFS95035.1_9 [gene=ndhJ] [protein=NADH-plastoquinone oxidoreductase subunit J] [	0.3019	0.3124	0.174	0.2117	0.1635	0.1321	0.3208	0.3836	0.3857	0.2956	159	0.4866	53.046	0.4308	0.2533
MG814008.1_cds_AXC48069.1_9 [gene=ndhJ] [protein=NADH-plastoquinone oxidoreductase subunit J] [	0.3019	0.3124	0.174	0.2117	0.1635	0.1321	0.3208	0.3836	0.3857	0.2956	159	0.4866	53.046	0.4308	0.2533
MK144828.1_cds_QFS95616.1_9 [gene=ndhJ] [protein=NADH-plastoquinone oxidoreductase subunit J] [	0.3019	0.3103	0.174	0.2138	0.1698	0.1321	0.3208	0.3774	0.3878	0.3019	159	0.4719	54.768	0.4308	0.26
MW561116.1_cds_QYK91456.1_9 [gene=ndhJ] [protein=NADH dehydrogenase subunit J] [protein_id=QYK9	0.3019	0.3103	0.174	0.2138	0.1635	0.1321	0.3208	0.3836	0.3878	0.2956	159	0.444	53.221	0.434	0.2533
MG814007.1_cds_AXC48012.1_34 [gene=petA] [protein=cytochrome f] [protein_id=AXC48012.1] [locati	0.3022	0.2866	0.19	0.2212	0.19	0.1402	0.2928	0.3769	0.4112	0.3302	321	0.3587	55.047	0.4517	0.3218
MG814006.1_cds_AXC47926.1_33 [gene=petA] [protein=cytochrome f] [protein_id=AXC47926.1] [locati	0.3022	0.2866	0.19	0.2212	0.19	0.1402	0.2928	0.3769	0.4112	0.3302	321	0.3587	55.047	0.4517	0.3218
MK144826.1_cds_QFS95475.1_34 [gene=petA] [protein=cytochrome f] [protein_id=QFS95475.1] [locati	0.3032	0.2866	0.19	0.2201	0.1869	0.1402	0.296	0.3769	0.4102	0.3271	321	0.3587	55	0.4517	0.3186
MK144822.1_cds_QFS95143.1_34 [gene=petA] [protein=cytochrome f] [protein_id=QFS95143.1] [locati	0.3022	0.2866	0.19	0.2212	0.19	0.1402	0.2928	0.3769	0.4112	0.3302	321	0.3587	55.047	0.4517	0.3218
MK144829.1_cds_QFS95723.1_34 [gene=petA] [protein=cytochrome f] [protein_id=QFS95723.1] [locati	0.3032	0.2866	0.19	0.2201	0.1869	0.1402	0.296	0.3769	0.4102	0.3271	321	0.3587	55	0.4517	0.3186
MK144825.1_cds_QFS95391.1_34 [gene=petA] [protein=cytochrome f] [protein_id=QFS95391.1] [locati	0.3022	0.2866	0.19	0.2212	0.19	0.1402	0.2928	0.3769	0.4112	0.3302	321	0.3587	55.047	0.4517	0.3218
MK144820.1_cds_QFS94976.1_34 [gene=petA] [protein=cytochrome f] [protein_id=QFS94976.1] [locati	0.3022	0.2866	0.19	0.2212	0.19	0.1402	0.2928	0.3769	0.4112	0.3302	321	0.3587	55.047	0.4517	0.3218
MK144823.1_cds_QFS95225.1_34 [gene=petA] [protein=cytochrome f] [protein_id=QFS95225.1] [locati	0.3022	0.2866	0.19	0.2212	0.19	0.1402	0.2928	0.3769	0.4112	0.3302	321	0.3587	55.047	0.4517	0.3218
MK144827.1_cds_QFS95557.1_34 [gene=petA] [protein=cytochrome f] [protein_id=QFS95557.1] [locati	0.3022	0.2866	0.19	0.2212	0.19	0.1402	0.2928	0.3769	0.4112	0.3302	321	0.3587	55.047	0.4517	0.3218
MK144824.1_cds_QFS95308.1_34 [gene=petA] [protein=cytochrome f] [protein_id=QFS95308.1] [locati	0.3032	0.2866	0.19	0.2201	0.1869	0.1402	0.296	0.3769	0.4102	0.3271	321	0.3587	55	0.4517	0.3186
MK144819.1_cds_QFS94893.1_34 [gene=petA] [protein=cytochrome f] [protein_id=QFS94893.1] [locati	0.3022	0.2856	0.1911	0.2212	0.19	0.1402	0.2928	0.3769	0.4123	0.3302	321	0.3587	55.08	0.4533	0.3218
MG814009.1_cds_AXC48175.1_34 [gene=petA] [protein=cytochrome f] [protein_id=AXC48175.1] [locati	0.3022	0.2866	0.19	0.2212	0.19	0.1402	0.2928	0.3769	0.4112	0.3302	321	0.3587	55.047	0.4517	0.3218
KJ468094.1_cds_AHY32740.1_34 [gene=petA] [protein=cytochrome f] [protein_id=AHY32740.1] [locati	0.3022	0.2866	0.19	0.2212	0.19	0.1402	0.2928	0.3769	0.4112	0.3302	321	0.3587	55.047	0.4517	0.3218
MK144818.1_cds_QFS94812.1_34 [gene=petA] [protein=cytochrome f] [protein_id=QFS94812.1] [locati	0.3022	0.2866	0.19	0.2212	0.19	0.1402	0.2928	0.3769	0.4112	0.3302	321	0.3587	55.047	0.4517	0.3218
MT712165.1_cds_QOZ40396.1_34 [gene=petA] [protein=cytochrome f] [protein_id=QOZ40396.1] [locati	0.3022	0.2866	0.19	0.2212	0.19	0.1402	0.2928	0.3769	0.4112	0.3302	321	0.3587	55.047	0.4517	0.3218
KX257487.1_cds_ANJ01527.1_33 [gene=petA] [protein=cytochrome f] [protein_id=ANJ01527.1] [locati	0.3022	0.2866	0.19	0.2212	0.19	0.1402	0.2928	0.3769	0.4112	0.3302	321	0.3587	55.047	0.4517	0.3218
NC_037358.1_cds_YP_009472169.1_33 [gene=petA] [locus_tag=DDI71_pgp053] [db_xref=GeneID:36489172	0.3022	0.2866	0.19	0.2212	0.19	0.1402	0.2928	0.3769	0.4112	0.3302	321	0.3587	55.047	0.4517	0.3218
MK144821.1_cds_QFS95059.1_34 [gene=petA] [protein=cytochrome f] [protein_id=QFS95059.1] [locati	0.3022	0.2866	0.19	0.2212	0.19	0.1402	0.2928	0.3769	0.4112	0.3302	321	0.3587	55.047	0.4517	0.3218
MG814008.1_cds_AXC48093.1_34 [gene=petA] [protein=cytochrome f] [protein_id=AXC48093.1] [locati	0.3022	0.2866	0.19	0.2212	0.19	0.1402	0.2928	0.3769	0.4112	0.3302	321	0.3587	55.047	0.4517	0.3218
MK144828.1_cds_QFS95641.1_34 [gene=petA] [protein=cytochrome f] [protein_id=QFS95641.1] [locati	0.3001	0.2866	0.19	0.2233	0.1931	0.1402	0.2897	0.3769	0.4133	0.3333	321	0.3514	55.381	0.4533	0.3249
MW561116.1_cds_QYK91481.1_34 [gene=petA] [protein=cytochrome f] [protein_id=QYK91481.1] [locati	0.3032	0.2835	0.1911	0.2222	0.19	0.1433	0.296	0.3707	0.4133	0.3333	321	0.3507	55.934	0.4533	0.3249
MG814007.1_cds_AXC48030.1_52 [gene=petD] [protein=cytochrome b6/f complex subunit IV] [protein_	0.2754	0.3375	0.1863	0.2008	0.1553	0.1118	0.3727	0.3602	0.3872	0.2671	161	0.36	42.39	0.4472	0.2338
MG814006.1_cds_AXC47944.1_51 [gene=petD] [protein=cytochrome b6/f complex subunit IV] [protein_	0.2762	0.3352	0.1924	0.1962	0.1543	0.1257	0.36	0.36	0.3886	0.28	175	0.29	43.351	0.4429	0.2455
MK144826.1_cds_QFS95492.1_52 [gene=petD] [protein=cytochrome b6/f complex subunit IV] [protein_	0.2774	0.3354	0.1884	0.1988	0.1491	0.118	0.3789	0.354	0.3872	0.2671	161	0.3689	41.667	0.4472	0.2338
MK144822.1_cds_QFS95161.1_52 [gene=petD] [protein=cytochrome b6/f complex subunit IV] [protein_	0.2754	0.3375	0.1863	0.2008	0.1553	0.1118	0.3727	0.3602	0.3872	0.2671	161	0.36	42.39	0.4472	0.2338
MK144829.1_cds_QFS95741.1_52 [gene=petD] [protein=cytochrome b6/f complex subunit IV] [protein_	0.2754	0.3354	0.1884	0.2008	0.1553	0.118	0.3727	0.354	0.3892	0.2733	161	0.36	42.39	0.4472	0.2403
MK144825.1_cds_QFS95409.1_52 [gene=petD] [protein=cytochrome b6/f complex subunit IV] [protein_	0.2754	0.3375	0.1863	0.2008	0.1553	0.1118	0.3727	0.3602	0.3872	0.2671	161	0.36	42.39	0.4472	0.2338
MK144820.1_cds_QFS94994.1_52 [gene=petD] [protein=cytochrome b6/f complex subunit IV] [protein_	0.2754	0.3375	0.1863	0.2008	0.1553	0.1118	0.3727	0.3602	0.3872	0.2671	161	0.36	42.39	0.4472	0.2338
MK144823.1_cds_QFS95243.1_52 [gene=petD] [protein=cytochrome b6/f complex subunit IV] [protein_	0.2754	0.3375	0.1863	0.2008	0.1553	0.1118	0.3727	0.3602	0.3872	0.2671	161	0.36	42.39	0.4472	0.2338
MK144827.1_cds_QFS95575.1_52 [gene=petD] [protein=cytochrome b6/f complex subunit IV] [protein_	0.2754	0.3375	0.1863	0.2008	0.1553	0.1118	0.3727	0.3602	0.3872	0.2671	161	0.36	42.39	0.4472	0.2338
MK144824.1_cds_QFS95326.1_52 [gene=petD] [protein=cytochrome b6/f complex subunit IV] [protein_	0.2754	0.3354	0.1884	0.2008	0.1553	0.118	0.3727	0.354	0.3892	0.2733	161	0.36	42.39	0.4472	0.2403
MK144819.1_cds_QFS94911.1_52 [gene=petD] [protein=cytochrome b6/f complex subunit IV] [protein_	0.2733	0.3375	0.1863	0.2029	0.1615	0.1118	0.3665	0.3602	0.3892	0.2733	161	0.36	42.425	0.4472	0.2403
MG814009.1_cds_AXC48193.1_52 [gene=petD] [protein=cytochrome b6/f complex subunit IV] [protein_	0.2754	0.3375	0.1863	0.2008	0.1553	0.1118	0.3727	0.3602	0.3872	0.2671	161	0.36	42.39	0.4472	0.2338
KJ468094.1_cds_AHY32758.1_52 [gene=petD] [protein=cytochrome b6/f complex subunit IV] [protein_	0.2754	0.3375	0.1863	0.2008	0.1553	0.1118	0.3727	0.3602	0.3872	0.2671	161	0.36	42.39	0.4472	0.2338
MK144818.1_cds_QFS94830.1_52 [gene=petD] [protein=cytochrome b6/f complex subunit IV] [protein_	0.2754	0.3375	0.1863	0.2008	0.1553	0.1118	0.3727	0.3602	0.3872	0.2671	161	0.36	42.39	0.4472	0.2338
MT712165.1_cds_QOZ40415.1_52 [gene=petD] [protein=cytochrome b6/f complex subunit IV] [protein_	0.2754	0.3375	0.1863	0.2008	0.1553	0.1118	0.3727	0.3602	0.3872	0.2671	161	0.36	42.39	0.4472	0.2338
KX257487.1_cds_ANJ01545.1_51 [gene=petD] [protein=cytochrome b6/f complex subunit IV] [protein_	0.2762	0.3352	0.1924	0.1962	0.1543	0.1257	0.36	0.36	0.3886	0.28	175	0.29	43.351	0.4429	0.2455
NC_037358.1_cds_YP_009472187.1_51 [gene=petD] [locus_tag=DDI71_pgp034] [db_xref=GeneID:36489187	0.2762	0.3352	0.1924	0.1962	0.1543	0.1257	0.36	0.36	0.3886	0.28	175	0.29	43.351	0.4429	0.2455
MK144821.1_cds_QFS95077.1_52 [gene=petD] [protein=cytochrome b6/f complex subunit IV] [protein_	0.2754	0.3375	0.1863	0.2008	0.1553	0.1118	0.3727	0.3602	0.3872	0.2671	161	0.36	42.39	0.4472	0.2338
MG814008.1_cds_AXC48111.1_52 [gene=petD] [protein=cytochrome b6/f complex subunit IV] [protein_	0.2754	0.3375	0.1863	0.2008	0.1553	0.1118	0.3727	0.3602	0.3872	0.2671	161	0.36	42.39	0.4472	0.2338
MK144828.1_cds_QFS95658.1_52 [gene=petD] [protein=cytochrome b6/f complex subunit IV] [protein_	0.2754	0.3375	0.1863	0.2008	0.1553	0.1118	0.3727	0.3602	0.3872	0.2671	161	0.36	42.39	0.4472	0.2338
MW561116.1_cds_QYK91499.1_52 [gene=petD] [protein=cytochrome b6/f complex subunit IV] [protein_	0.2754	0.3354	0.1884	0.2008	0.1553	0.118	0.3727	0.354	0.3892	0.2733	161	0.36	42.39	0.4472	0.2403
MG814007.1_cds_AXC47990.1_12 [gene=psaA] [protein=photosystem I P700 apoprotein A1] [protein_id	0.2565	0.3205	0.2042	0.2188	0.1518	0.1678	0.2876	0.3928	0.423	0.3196	751	0.2889	50.892	0.4747	0.2782
MG814006.1_cds_AXC47904.1_11 [gene=psaA] [protein=photosystem I P700 apoprotein A1] [protein_id	0.2561	0.3209	0.2042	0.2188	0.1518	0.1678	0.2876	0.3928	0.423	0.3196	751	0.2889	50.879	0.4747	0.2782
MK144826.1_cds_QFS95453.1_12 [gene=psaA] [protein=photosystem I P700 apoprotein A1] [protein_id	0.2557	0.3205	0.2042	0.2197	0.1545	0.1691	0.285	0.3915	0.4239	0.3236	751	0.2847	51.143	0.474	0.2825
MK144822.1_cds_QFS95121.1_12 [gene=psaA] [protein=photosystem I P700 apoprotein A1] [protein_id	0.2561	0.3209	0.2037	0.2193	0.1531	0.1678	0.2863	0.3928	0.423	0.3209	751	0.2886	50.956	0.474	0.2797
MK144829.1_cds_QFS95702.1_12 [gene=psaA] [protein=photosystem I P700 apoprotein A1] [protein_id	0.2565	0.32	0.2042	0.2193	0.1531	0.1691	0.2876	0.3901	0.4234	0.3222	751	0.281	51.083	0.474	0.2811
MK144825.1_cds_QFS95370.1_12 [gene=psaA] [protein=photosystem I P700 apoprotein A1] [protein_id	0.2561	0.3209	0.2037	0.2193	0.1531	0.1678	0.2863	0.3928	0.423	0.3209	751	0.2886	50.956	0.474	0.2797
MK144820.1_cds_QFS94955.1_12 [gene=psaA] [protein=photosystem I P700 apoprotein A1] [protein_id	0.2561	0.3209	0.2037	0.2193	0.1531	0.1678	0.2863	0.3928	0.423	0.3209	751	0.2886	50.956	0.474	0.2797
MK144823.1_cds_QFS95204.1_12 [gene=psaA] [protein=photosystem I P700 apoprotein A1] [protein_id	0.2561	0.3209	0.2037	0.2193	0.1531	0.1678	0.2863	0.3928	0.423	0.3209	751	0.2886	50.956	0.474	0.2797
MK144827.1_cds_QFS95536.1_12 [gene=psaA] [protein=photosystem I P700 apoprotein A1] [protein_id	0.2561	0.3209	0.2037	0.2193	0.1531	0.1678	0.2863	0.3928	0.423	0.3209	751	0.2886	50.956	0.474	0.2797
MK144824.1_cds_QFS95287.1_12 [gene=psaA] [protein=photosystem I P700 apoprotein A1] [protein_id	0.2561	0.3205	0.2042	0.2193	0.1531	0.1691	0.2863	0.3915	0.4234	0.3222	751	0.2847	51.044	0.474	0.2811
MK144819.1_cds_QFS94872.1_12 [gene=psaA] [protein=photosystem I P700 apoprotein A1] [protein_id	0.2561	0.3209	0.2037	0.2193	0.1531	0.1678	0.2863	0.3928	0.423	0.3209	751	0.2886	50.956	0.474	0.2797
MG814009.1_cds_AXC48153.1_12 [gene=psaA] [protein=photosystem I P700 apoprotein A1] [protein_id	0.2561	0.3209	0.2042	0.2188	0.1518	0.1678	0.2876	0.3928	0.423	0.3196	751	0.2889	50.879	0.4747	0.2782
KJ468094.1_cds_AHY32718.1_12 [gene=psaA] [protein=photosystem I P700 apoprotein A1] [protein_id	0.2561	0.3209	0.2042	0.2188	0.1518	0.1678	0.2876	0.3928	0.423	0.3196	751	0.2889	50.879	0.4747	0.2782
MK144818.1_cds_QFS94790.1_12 [gene=psaA] [protein=photosystem I P700 apoprotein A1] [protein_id	0.2561	0.3209	0.2042	0.2188	0.1518	0.1678	0.2876	0.3928	0.423	0.3196	751	0.2889	50.879	0.4747	0.2782
MT712165.1_cds_QOZ40374.1_12 [gene=psaA] [protein=photosystem I P700 apoprotein A1] [protein_id	0.2561	0.3209	0.2042	0.2188	0.1518	0.1678	0.2876	0.3928	0.423	0.3196	751	0.2889	50.879	0.4747	0.2782
KX257487.1_cds_ANJ01505.1_11 [gene=psaA] [protein=photosystem I P700 apoprotein A1] [protein_id	0.2561	0.3209	0.2042	0.2188	0.1518	0.1678	0.2876	0.3928	0.423	0.3196	751	0.2889	50.879	0.4747	0.2782
NC_037358.1_cds_YP_009472147.1_11 [gene=psaA] [locus_tag=DDI71_pgp075] [db_xref=GeneID:36489138	0.2561	0.3209	0.2042	0.2188	0.1518	0.1678	0.2876	0.3928	0.423	0.3196	751	0.2889	50.879	0.4747	0.2782
MK144821.1_cds_QFS95038.1_12 [gene=psaA] [protein=photosystem I P700 apoprotein A1] [protein_id	0.2565	0.3209	0.2037	0.2188	0.1518	0.1678	0.2876	0.3928	0.4225	0.3196	751	0.2886	50.853	0.474	0.2782
MG814008.1_cds_AXC48072.1_12 [gene=psaA] [protein=photosystem I P700 apoprotein A1] [protein_id	0.2561	0.3209	0.2042	0.2188	0.1518	0.1678	0.2876	0.3928	0.423	0.3196	751	0.2889	50.879	0.4747	0.2782
MK144828.1_cds_QFS95619.1_12 [gene=psaA] [protein=photosystem I P700 apoprotein A1] [protein_id	0.2565	0.3213	0.2033	0.2188	0.1531	0.1664	0.2863	0.3941	0.4221	0.3196	751	0.2851	50.991	0.4734	0.2782
MW561116.1_cds_QYK91459.1_12 [gene=psaA] [protein=photosystem I P700 apoprotein A1] [protein_id	0.2561	0.3205	0.2033	0.2202	0.1558	0.1678	0.2863	0.3901	0.4234	0.3236	751	0.2827	51.608	0.4734	0.2825
MG814007.1_cds_AXC47991.1_13 [gene=psaB] [protein=photosystem I P700 apoprotein A2] [protein_id	0.2558	0.3338	0.1918	0.2186	0.1728	0.1374	0.2735	0.4163	0.4104	0.3102	735	0.3455	50.42	0.4605	0.2652
MG814006.1_cds_AXC47905.1_12 [gene=psaB] [protein=photosystem I P700 apoprotein A2] [protein_id	0.2558	0.3338	0.1918	0.2186	0.1728	0.1374	0.2735	0.4163	0.4104	0.3102	735	0.3455	50.42	0.4605	0.2652
MK144826.1_cds_QFS95454.1_13 [gene=psaB] [protein=photosystem I P700 apoprotein A2] [protein_id	0.2558	0.3338	0.1918	0.2186	0.1728	0.1374	0.2735	0.4163	0.4104	0.3102	735	0.3455	50.42	0.4605	0.2652
MK144822.1_cds_QFS95122.1_13 [gene=psaB] [protein=photosystem I P700 apoprotein A2] [protein_id	0.2558	0.3338	0.1918	0.2186	0.1728	0.1374	0.2735	0.4163	0.4104	0.3102	735	0.3455	50.42	0.4605	0.2652
MK144829.1_cds_QFS95703.1_13 [gene=psaB] [protein=photosystem I P700 apoprotein A2] [protein_id	0.2558	0.3342	0.1909	0.219	0.1741	0.1347	0.2735	0.4177	0.41	0.3088	735	0.3497	50.297	0.4605	0.2638
MK144825.1_cds_QFS95371.1_13 [gene=psaB] [protein=photosystem I P700 apoprotein A2] [protein_id	0.2558	0.3338	0.1918	0.2186	0.1728	0.1374	0.2735	0.4163	0.4104	0.3102	735	0.3455	50.42	0.4605	0.2652
MK144820.1_cds_QFS94956.1_13 [gene=psaB] [protein=photosystem I P700 apoprotein A2] [protein_id	0.2558	0.3338	0.1918	0.2186	0.1728	0.1374	0.2735	0.4163	0.4104	0.3102	735	0.3455	50.42	0.4605	0.2652
MK144823.1_cds_QFS95205.1_13 [gene=psaB] [protein=photosystem I P700 apoprotein A2] [protein_id	0.2558	0.3338	0.1918	0.2186	0.1728	0.1374	0.2735	0.4163	0.4104	0.3102	735	0.3455	50.42	0.4605	0.2652
MK144827.1_cds_QFS95537.1_13 [gene=psaB] [protein=photosystem I P700 apoprotein A2] [protein_id	0.2558	0.3338	0.1918	0.2186	0.1728	0.1374	0.2735	0.4163	0.4104	0.3102	735	0.3455	50.42	0.4605	0.2652
MK144824.1_cds_QFS95288.1_13 [gene=psaB] [protein=photosystem I P700 apoprotein A2] [protein_id	0.2558	0.3338	0.1918	0.2186	0.1728	0.1374	0.2735	0.4163	0.4104	0.3102	735	0.3455	50.42	0.4605	0.2652
MK144819.1_cds_QFS94873.1_13 [gene=psaB] [protein=photosystem I P700 apoprotein A2] [protein_id	0.2558	0.3338	0.1918	0.2186	0.1728	0.1374	0.2735	0.4163	0.4104	0.3102	735	0.3455	50.42	0.4605	0.2652
MG814009.1_cds_AXC48154.1_13 [gene=psaB] [protein=photosystem I P700 apoprotein A2] [protein_id	0.2558	0.3338	0.1918	0.2186	0.1728	0.1374	0.2735	0.4163	0.4104	0.3102	735	0.3455	50.42	0.4605	0.2652
KJ468094.1_cds_AHY32719.1_13 [gene=psaB] [protein=photosystem I P700 apoprotein A2] [protein_id	0.2558	0.3338	0.1918	0.2186	0.1728	0.1374	0.2735	0.4163	0.4104	0.3102	735	0.3455	50.42	0.4605	0.2652
MK144818.1_cds_QFS94791.1_13 [gene=psaB] [protein=photosystem I P700 apoprotein A2] [protein_id	0.2558	0.3338	0.1918	0.2186	0.1728	0.1374	0.2735	0.4163	0.4104	0.3102	735	0.3455	50.42	0.4605	0.2652
MT712165.1_cds_QOZ40375.1_13 [gene=psaB] [protein=photosystem I P700 apoprotein A2] [protein_id	0.2558	0.3338	0.1918	0.2186	0.1728	0.1374	0.2735	0.4163	0.4104	0.3102	735	0.3455	50.42	0.4605	0.2652
KX257487.1_cds_ANJ01506.1_12 [gene=psaB] [protein=photosystem I P700 apoprotein A2] [protein_id	0.2558	0.3338	0.1918	0.2186	0.1728	0.1374	0.2735	0.4163	0.4104	0.3102	735	0.3455	50.42	0.4605	0.2652
NC_037358.1_cds_YP_009472148.1_12 [gene=psaB] [locus_tag=DDI71_pgp074] [db_xref=GeneID:36489139	0.2558	0.3338	0.1918	0.2186	0.1728	0.1374	0.2735	0.4163	0.4104	0.3102	735	0.3455	50.42	0.4605	0.2652
MK144821.1_cds_QFS95039.1_13 [gene=psaB] [protein=photosystem I P700 apoprotein A2] [protein_id	0.2558	0.3338	0.1918	0.2186	0.1728	0.1374	0.2735	0.4163	0.4104	0.3102	735	0.3455	50.42	0.4605	0.2652
MG814008.1_cds_AXC48073.1_13 [gene=psaB] [protein=photosystem I P700 apoprotein A2] [protein_id	0.2558	0.3338	0.1918	0.2186	0.1728	0.1374	0.2735	0.4163	0.4104	0.3102	735	0.3455	50.42	0.4605	0.2652
MK144828.1_cds_QFS95620.1_13 [gene=psaB] [protein=photosystem I P700 apoprotein A2] [protein_id	0.2558	0.3338	0.1918	0.2186	0.1728	0.1374	0.2735	0.4163	0.4104	0.3102	735	0.3455	50.42	0.4605	0.2652
MW561116.1_cds_QYK91460.1_13 [gene=psaB] [protein=photosystem I P700 apoprotein A2] [protein_id	0.2558	0.3338	0.1918	0.2186	0.1728	0.1374	0.2735	0.4163	0.4104	0.3102	735	0.3455	50.42	0.4605	0.2652
MG814007.1_cds_AXC47980.1_2 [gene=psbA] [protein=photosystem II protein D1] [protein_id=AXC4798	0.2345	0.3493	0.194	0.2222	0.1356	0.178	0.2175	0.4689	0.4162	0.3136	354	0.3974	42.895	0.4675	0.2681
MG814006.1_cds_AXC47895.1_2 [gene=psbA] [protein=photosystem II protein D1] [protein_id=AXC4789	0.2345	0.3493	0.194	0.2222	0.1356	0.178	0.2175	0.4689	0.4162	0.3136	354	0.3974	42.895	0.4675	0.2681
MK144826.1_cds_QFS95444.1_2 [gene=psbA] [protein=photosystem II protein D1] [protein_id=QFS9544	0.2345	0.3503	0.194	0.2213	0.1328	0.178	0.2175	0.4718	0.4153	0.3107	354	0.3974	42.742	0.4675	0.2651
MK144822.1_cds_QFS95112.1_2 [gene=psbA] [protein=photosystem II protein D1] [protein_id=QFS9511	0.2345	0.3493	0.194	0.2222	0.1356	0.178	0.2175	0.4689	0.4162	0.3136	354	0.3974	42.895	0.4675	0.2681
MK144829.1_cds_QFS95693.1_2 [gene=psbA] [protein=photosystem II protein D1] [protein_id=QFS9569	0.2354	0.3531	0.1921	0.2194	0.1271	0.1723	0.2203	0.4802	0.4115	0.2994	354	0.3807	42.011	0.4675	0.253
MK144825.1_cds_QFS95361.1_2 [gene=psbA] [protein=photosystem II protein D1] [protein_id=QFS9536	0.2345	0.3503	0.193	0.2222	0.1356	0.1751	0.2175	0.4718	0.4153	0.3107	354	0.3974	42.761	0.4675	0.2651
MK144820.1_cds_QFS94946.1_2 [gene=psbA] [protein=photosystem II protein D1] [protein_id=QFS9494	0.2345	0.3493	0.194	0.2222	0.1356	0.178	0.2175	0.4689	0.4162	0.3136	354	0.3974	42.895	0.4675	0.2681
MK144823.1_cds_QFS95195.1_2 [gene=psbA] [protein=photosystem II protein D1] [protein_id=QFS9519	0.2345	0.3493	0.194	0.2222	0.1356	0.178	0.2175	0.4689	0.4162	0.3136	354	0.3974	42.895	0.4675	0.2681
MK144827.1_cds_QFS95527.1_2 [gene=psbA] [protein=photosystem II protein D1] [protein_id=QFS9552	0.2345	0.3493	0.194	0.2222	0.1356	0.178	0.2175	0.4689	0.4162	0.3136	354	0.3974	42.895	0.4675	0.2681
MK144824.1_cds_QFS95278.1_2 [gene=psbA] [protein=photosystem II protein D1] [protein_id=QFS9527	0.2345	0.3503	0.194	0.2213	0.1328	0.178	0.2175	0.4718	0.4153	0.3107	354	0.3974	42.742	0.4675	0.2651
MK144819.1_cds_QFS94863.1_2 [gene=psbA] [protein=photosystem II protein D1] [protein_id=QFS9486	0.2345	0.3493	0.194	0.2222	0.1356	0.178	0.2175	0.4689	0.4162	0.3136	354	0.3974	42.895	0.4675	0.2681
MG814009.1_cds_AXC48144.1_2 [gene=psbA] [protein=photosystem II protein D1] [protein_id=AXC4814	0.2345	0.3493	0.194	0.2222	0.1356	0.178	0.2175	0.4689	0.4162	0.3136	354	0.3974	42.895	0.4675	0.2681
KJ468094.1_cds_AHY32708.1_2 [gene=psbA] [protein=photosystem II protein D1] [protein_id=AHY3270	0.2345	0.3493	0.194	0.2222	0.1356	0.178	0.2175	0.4689	0.4162	0.3136	354	0.3974	42.895	0.4675	0.2681
MK144818.1_cds_QFS94780.1_2 [gene=psbA] [protein=photosystem II protein D1] [protein_id=QFS9478	0.2345	0.3493	0.194	0.2222	0.1356	0.178	0.2175	0.4689	0.4162	0.3136	354	0.3974	42.895	0.4675	0.2681
MT712165.1_cds_QOZ40364.1_2 [gene=psbA] [protein=photosystem II protein D1] [protein_id=QOZ4036	0.2345	0.3493	0.194	0.2222	0.1356	0.178	0.2175	0.4689	0.4162	0.3136	354	0.3974	42.895	0.4675	0.2681
KX257487.1_cds_ANJ01496.1_2 [gene=psbA] [protein=photosystem II protein D1] [protein_id=ANJ0149	0.2345	0.3493	0.194	0.2222	0.1356	0.178	0.2175	0.4689	0.4162	0.3136	354	0.3974	42.895	0.4675	0.2681
NC_037358.1_cds_YP_009472138.1_2 [gene=psbA] [locus_tag=DDI71_pgp084] [db_xref=GeneID:36489121]	0.2345	0.3493	0.194	0.2222	0.1356	0.178	0.2175	0.4689	0.4162	0.3136	354	0.3974	42.895	0.4675	0.2681
MK144821.1_cds_QFS95029.1_2 [gene=psbA] [protein=photosystem II protein D1] [protein_id=QFS9502	0.2345	0.3493	0.194	0.2222	0.1356	0.178	0.2175	0.4689	0.4162	0.3136	354	0.3974	42.895	0.4675	0.2681
MG814008.1_cds_AXC48062.1_2 [gene=psbA] [protein=photosystem II protein D1] [protein_id=AXC4806	0.2345	0.3493	0.194	0.2222	0.1356	0.178	0.2175	0.4689	0.4162	0.3136	354	0.3974	42.895	0.4675	0.2681
MK144828.1_cds_QFS95610.1_2 [gene=psbA] [protein=photosystem II protein D1] [protein_id=QFS9561	0.2345	0.3503	0.194	0.2213	0.1328	0.178	0.2175	0.4718	0.4153	0.3107	354	0.3974	42.742	0.4675	0.2651
MW561116.1_cds_QYK91449.1_2 [gene=psbA] [protein=photosystem II protein D1] [protein_id=QYK9144	0.2335	0.3493	0.1959	0.2213	0.1328	0.1836	0.2147	0.4689	0.4171	0.3164	354	0.3926	43.156	0.4675	0.2711
MG814007.1_cds_AXC48025.1_47 [gene=psbB] [protein=PsbB] [protein_id=AXC48025.1] [location=73300	0.2338	0.3255	0.1807	0.26	0.1631	0.1434	0.2672	0.4263	0.4407	0.3065	509	0.3873	48.012	0.5079	0.2676
MG814006.1_cds_AXC47939.1_46 [gene=psbB] [protein=PsbB] [protein_id=AXC47939.1] [location=73573	0.2338	0.3255	0.1807	0.26	0.1631	0.1434	0.2672	0.4263	0.4407	0.3065	509	0.3873	48.012	0.5079	0.2676
MK144826.1_cds_QFS95487.1_47 [gene=psbB] [protein=photosystem II protein B] [protein_id=QFS9548	0.2338	0.3261	0.1807	0.2593	0.1611	0.1434	0.2672	0.4283	0.4401	0.3045	509	0.3911	47.789	0.5079	0.2656
MK144822.1_cds_QFS95156.1_47 [gene=psbB] [protein=photosystem II protein B] [protein_id=QFS9515	0.2338	0.3261	0.1807	0.2593	0.1611	0.1434	0.2672	0.4283	0.4401	0.3045	509	0.3911	47.789	0.5079	0.2656
MK144829.1_cds_QFS95736.1_47 [gene=psbB] [protein=photosystem II protein B] [protein_id=QFS9573	0.2338	0.3261	0.1807	0.2593	0.1611	0.1434	0.2672	0.4283	0.4401	0.3045	509	0.3911	47.789	0.5079	0.2656
MK144825.1_cds_QFS95404.1_47 [gene=psbB] [protein=photosystem II protein B] [protein_id=QFS9540	0.2338	0.3261	0.1807	0.2593	0.1611	0.1434	0.2672	0.4283	0.4401	0.3045	509	0.3911	47.789	0.5079	0.2656
MK144820.1_cds_QFS94989.1_47 [gene=psbB] [protein=photosystem II protein B] [protein_id=QFS9498	0.2338	0.3261	0.1807	0.2593	0.1611	0.1434	0.2672	0.4283	0.4401	0.3045	509	0.3911	47.789	0.5079	0.2656
MK144823.1_cds_QFS95238.1_47 [gene=psbB] [protein=photosystem II protein B] [protein_id=QFS9523	0.2338	0.3261	0.1807	0.2593	0.1611	0.1434	0.2672	0.4283	0.4401	0.3045	509	0.3911	47.789	0.5079	0.2656
MK144827.1_cds_QFS95570.1_47 [gene=psbB] [protein=photosystem II protein B] [protein_id=QFS9557	0.2338	0.3261	0.1807	0.2593	0.1611	0.1434	0.2672	0.4283	0.4401	0.3045	509	0.3911	47.789	0.5079	0.2656
MK144824.1_cds_QFS95321.1_47 [gene=psbB] [protein=photosystem II protein B] [protein_id=QFS9532	0.2338	0.3261	0.1807	0.2593	0.1611	0.1434	0.2672	0.4283	0.4401	0.3045	509	0.3911	47.789	0.5079	0.2656
MK144819.1_cds_QFS94906.1_47 [gene=psbB] [protein=photosystem II protein B] [protein_id=QFS9490	0.2344	0.3261	0.1807	0.2587	0.1591	0.1434	0.2692	0.4283	0.4394	0.3026	509	0.3911	47.718	0.5079	0.2635
MG814009.1_cds_AXC48188.1_47 [gene=psbB] [protein=PsbB] [protein_id=AXC48188.1] [location=73332	0.2338	0.3255	0.1807	0.26	0.1631	0.1434	0.2672	0.4263	0.4407	0.3065	509	0.3873	48.012	0.5079	0.2676
KJ468094.1_cds_AHY32753.1_47 [gene=psbB] [protein=PsbB] [protein_id=AHY32753.1] [location=73328	0.2338	0.3255	0.1807	0.26	0.1631	0.1434	0.2672	0.4263	0.4407	0.3065	509	0.3873	48.012	0.5079	0.2676
MK144818.1_cds_QFS94825.1_47 [gene=psbB] [protein=photosystem II protein B] [protein_id=QFS9482	0.2338	0.3255	0.1807	0.26	0.1631	0.1434	0.2672	0.4263	0.4407	0.3065	509	0.3873	48.012	0.5079	0.2676
MT712165.1_cds_QOZ40410.1_47 [gene=psbB] [protein=PsbB] [protein_id=QOZ40410.1] [location=73328	0.2338	0.3255	0.1807	0.26	0.1631	0.1434	0.2672	0.4263	0.4407	0.3065	509	0.3873	48.012	0.5079	0.2676
KX257487.1_cds_ANJ01541.1_46 [gene=psbB] [protein=photosystem II protein B] [protein_id=ANJ0154	0.2338	0.3255	0.1807	0.26	0.1631	0.1434	0.2672	0.4263	0.4407	0.3065	509	0.3873	48.012	0.5079	0.2676
NC_037358.1_cds_YP_009472182.1_46 [gene=psbB] [locus_tag=DDI71_pgp039] [db_xref=GeneID:36489188	0.2338	0.3255	0.1807	0.26	0.1631	0.1434	0.2672	0.4263	0.4407	0.3065	509	0.3873	48.012	0.5079	0.2676
MK144821.1_cds_QFS95072.1_47 [gene=psbB] [protein=photosystem II protein B] [protein_id=QFS9507	0.2338	0.3261	0.1807	0.2593	0.1611	0.1434	0.2672	0.4283	0.4401	0.3045	509	0.3911	47.789	0.5079	0.2656
MG814008.1_cds_AXC48106.1_47 [gene=psbB] [protein=PsbB] [protein_id=AXC48106.1] [location=73323	0.2338	0.3255	0.1807	0.26	0.1631	0.1434	0.2672	0.4263	0.4407	0.3065	509	0.3873	48.012	0.5079	0.2676
MK144828.1_cds_QFS95653.1_47 [gene=psbB] [protein=photosystem II protein B] [protein_id=QFS9565	0.2338	0.3261	0.1807	0.2593	0.1611	0.1434	0.2672	0.4283	0.4401	0.3045	509	0.3911	47.789	0.5079	0.2656
MW561116.1_cds_QYK91494.1_47 [gene=psbB] [protein=photosystem II 47 kDa protein] [protein_id=QY	0.2344	0.3268	0.1801	0.2587	0.1591	0.1434	0.2692	0.4283	0.4388	0.3026	509	0.3893	47.711	0.5069	0.2635
MG814007.1_cds_AXC47995.1_17 [gene=psbD] [protein=photosystem II protein D2] [protein_id=AXC479	0.2213	0.3531	0.2043	0.2213	0.1412	0.1836	0.2542	0.4209	0.4256	0.3249	354	0.3412	45.888	0.476	0.2801
MG814006.1_cds_AXC47909.1_16 [gene=psbD] [protein=photosystem II protein D2] [protein_id=AXC479	0.2213	0.3531	0.2043	0.2213	0.1412	0.1836	0.2542	0.4209	0.4256	0.3249	354	0.3412	45.888	0.476	0.2801
MK144826.1_cds_QFS95458.1_17 [gene=psbD] [protein=photosystem II protein D2] [protein_id=QFS954	0.2213	0.3531	0.2043	0.2213	0.1412	0.1836	0.2542	0.4209	0.4256	0.3249	354	0.3412	45.888	0.476	0.2801
MK144822.1_cds_QFS95126.1_17 [gene=psbD] [protein=photosystem II protein D2] [protein_id=QFS951	0.2213	0.3531	0.2043	0.2213	0.1412	0.1836	0.2542	0.4209	0.4256	0.3249	354	0.3412	45.888	0.476	0.2801
MK144829.1_cds_QFS95707.1_17 [gene=psbD] [protein=photosystem II protein D2] [protein_id=QFS957	0.2213	0.354	0.2034	0.2213	0.1412	0.1808	0.2542	0.4237	0.4247	0.322	354	0.3412	45.86	0.476	0.2771
MK144825.1_cds_QFS95375.1_17 [gene=psbD] [protein=photosystem II protein D2] [protein_id=QFS953	0.2213	0.3531	0.2043	0.2213	0.1412	0.1836	0.2542	0.4209	0.4256	0.3249	354	0.3412	45.888	0.476	0.2801
MK144820.1_cds_QFS94960.1_17 [gene=psbD] [protein=photosystem II protein D2] [protein_id=QFS949	0.2213	0.3531	0.2043	0.2213	0.1412	0.1836	0.2542	0.4209	0.4256	0.3249	354	0.3412	45.888	0.476	0.2801
MK144823.1_cds_QFS95209.1_17 [gene=psbD] [protein=photosystem II protein D2] [protein_id=QFS952	0.2213	0.3531	0.2043	0.2213	0.1412	0.1836	0.2542	0.4209	0.4256	0.3249	354	0.3412	45.888	0.476	0.2801
MK144827.1_cds_QFS95541.1_17 [gene=psbD] [protein=photosystem II protein D2] [protein_id=QFS955	0.2213	0.3531	0.2043	0.2213	0.1412	0.1836	0.2542	0.4209	0.4256	0.3249	354	0.3412	45.888	0.476	0.2801
MK144824.1_cds_QFS95292.1_17 [gene=psbD] [protein=photosystem II protein D2] [protein_id=QFS952	0.2213	0.3531	0.2043	0.2213	0.1412	0.1836	0.2542	0.4209	0.4256	0.3249	354	0.3412	45.888	0.476	0.2801
MK144819.1_cds_QFS94877.1_17 [gene=psbD] [protein=photosystem II protein D2] [protein_id=QFS948	0.2213	0.3531	0.2043	0.2213	0.1412	0.1836	0.2542	0.4209	0.4256	0.3249	354	0.3412	45.888	0.476	0.2801
MG814009.1_cds_AXC48158.1_17 [gene=psbD] [protein=photosystem II protein D2] [protein_id=AXC481	0.2213	0.3531	0.2043	0.2213	0.1412	0.1836	0.2542	0.4209	0.4256	0.3249	354	0.3412	45.888	0.476	0.2801
KJ468094.1_cds_AHY32723.1_17 [gene=psbD] [protein=photosystem II protein D2] [protein_id=AHY327	0.2213	0.3531	0.2043	0.2213	0.1412	0.1836	0.2542	0.4209	0.4256	0.3249	354	0.3412	45.888	0.476	0.2801
MK144818.1_cds_QFS94795.1_17 [gene=psbD] [protein=photosystem II protein D2] [protein_id=QFS947	0.2213	0.3531	0.2043	0.2213	0.1412	0.1836	0.2542	0.4209	0.4256	0.3249	354	0.3412	45.888	0.476	0.2801
MT712165.1_cds_QOZ40379.1_17 [gene=psbD] [protein=photosystem II protein D2] [protein_id=QOZ403	0.2213	0.3531	0.2043	0.2213	0.1412	0.1836	0.2542	0.4209	0.4256	0.3249	354	0.3412	45.888	0.476	0.2801
KX257487.1_cds_ANJ01510.1_16 [gene=psbD] [protein=photosystem II protein D2] [protein_id=ANJ015	0.2213	0.3531	0.2043	0.2213	0.1412	0.1836	0.2542	0.4209	0.4256	0.3249	354	0.3412	45.888	0.476	0.2801
NC_037358.1_cds_YP_009472152.1_16 [gene=psbD] [locus_tag=DDI71_pgp070] [db_xref=GeneID:36489146	0.2213	0.3531	0.2043	0.2213	0.1412	0.1836	0.2542	0.4209	0.4256	0.3249	354	0.3412	45.888	0.476	0.2801
MK144821.1_cds_QFS95043.1_17 [gene=psbD] [protein=photosystem II protein D2] [protein_id=QFS950	0.2213	0.3531	0.2043	0.2213	0.1412	0.1836	0.2542	0.4209	0.4256	0.3249	354	0.3412	45.888	0.476	0.2801
MG814008.1_cds_AXC48077.1_17 [gene=psbD] [protein=photosystem II protein D2] [protein_id=AXC480	0.2213	0.3531	0.2043	0.2213	0.1412	0.1836	0.2542	0.4209	0.4256	0.3249	354	0.3412	45.888	0.476	0.2801
MK144828.1_cds_QFS95624.1_17 [gene=psbD] [protein=photosystem II protein D2] [protein_id=QFS956	0.2213	0.3531	0.2043	0.2213	0.1412	0.1836	0.2542	0.4209	0.4256	0.3249	354	0.3412	45.888	0.476	0.2801
MW561116.1_cds_QYK91464.1_17 [gene=psbD] [protein=photosystem II protein D2] [protein_id=QYK914	0.2213	0.3531	0.2043	0.2213	0.1412	0.1836	0.2542	0.4209	0.4256	0.3249	354	0.3412	45.888	0.476	0.2801
MG814007.1_cds_AXC47982.1_4 [gene=rbcL] [protein=ribulose 1,5-bisphosphate carboxylase/oxygenas	0.2724	0.2941	0.1905	0.243	0.145	0.1513	0.2752	0.4286	0.4335	0.2962	476	0.2921	47.337	0.5021	0.2702
MG814006.1_cds_AXC47897.1_4 [gene=rbcL] [protein=ribulose 1,5-bisphosphate carboxylase/oxygenas	0.2724	0.2941	0.1905	0.243	0.145	0.1513	0.2752	0.4286	0.4335	0.2962	476	0.2921	47.337	0.5021	0.2702
MK144826.1_cds_QFS95446.1_4 [gene=rbcL] [protein=ribulose-1,5-bisphosphate carboxylase/oxygenas	0.2717	0.2941	0.1905	0.2437	0.1471	0.1513	0.2731	0.4286	0.4342	0.2983	476	0.2921	47.46	0.5021	0.2723
MK144822.1_cds_QFS95114.1_4 [gene=rbcL] [protein=ribulose-1,5-bisphosphate carboxylase/oxygenas	0.2724	0.2941	0.1905	0.243	0.145	0.1513	0.2752	0.4286	0.4335	0.2962	476	0.2921	47.337	0.5021	0.2702
MK144829.1_cds_QFS95695.1_4 [gene=rbcL] [protein=ribulose-1,5-bisphosphate carboxylase/oxygenas	0.2717	0.2941	0.1905	0.2437	0.1471	0.1513	0.2731	0.4286	0.4342	0.2983	476	0.2921	47.46	0.5021	0.2723
MK144825.1_cds_QFS95363.1_4 [gene=rbcL] [protein=ribulose-1,5-bisphosphate carboxylase/oxygenas	0.2724	0.2941	0.1905	0.243	0.145	0.1513	0.2752	0.4286	0.4335	0.2962	476	0.2921	47.337	0.5021	0.2702
MK144820.1_cds_QFS94948.1_4 [gene=rbcL] [protein=ribulose-1,5-bisphosphate carboxylase/oxygenas	0.2724	0.2941	0.1905	0.243	0.145	0.1513	0.2752	0.4286	0.4335	0.2962	476	0.2921	47.337	0.5021	0.2702
MK144823.1_cds_QFS95197.1_4 [gene=rbcL] [protein=ribulose-1,5-bisphosphate carboxylase/oxygenas	0.2724	0.2941	0.1905	0.243	0.145	0.1513	0.2752	0.4286	0.4335	0.2962	476	0.2921	47.337	0.5021	0.2702
MK144827.1_cds_QFS95529.1_4 [gene=rbcL] [protein=ribulose-1,5-bisphosphate carboxylase/oxygenas	0.2724	0.2941	0.1905	0.243	0.145	0.1513	0.2752	0.4286	0.4335	0.2962	476	0.2921	47.337	0.5021	0.2702
MK144824.1_cds_QFS95280.1_4 [gene=rbcL] [protein=ribulose-1,5-bisphosphate carboxylase/oxygenas	0.2717	0.2941	0.1905	0.2437	0.1471	0.1513	0.2731	0.4286	0.4342	0.2983	476	0.2921	47.46	0.5021	0.2723
MK144819.1_cds_QFS94865.1_4 [gene=rbcL] [protein=ribulose-1,5-bisphosphate carboxylase/oxygenas	0.2724	0.2941	0.1905	0.243	0.145	0.1513	0.2752	0.4286	0.4335	0.2962	476	0.2921	47.337	0.5021	0.2702
MG814009.1_cds_AXC48146.1_4 [gene=rbcL] [protein=ribulose 1,5-bisphosphate carboxylase/oxygenas	0.2724	0.2941	0.1905	0.243	0.145	0.1513	0.2752	0.4286	0.4335	0.2962	476	0.2921	47.337	0.5021	0.2702
KJ468094.1_cds_AHY32710.1_4 [gene=rbcL] [protein=ribulose 1,5-bisphosphate carboxylase/oxygenas	0.2724	0.2941	0.1905	0.243	0.145	0.1513	0.2752	0.4286	0.4335	0.2962	476	0.2921	47.337	0.5021	0.2702
MK144818.1_cds_QFS94782.1_4 [gene=rbcL] [protein=ribulose-1,5-bisphosphate carboxylase/oxygenas	0.2724	0.2941	0.1905	0.243	0.145	0.1513	0.2752	0.4286	0.4335	0.2962	476	0.2921	47.337	0.5021	0.2702
MT712165.1_cds_QOZ40366.1_4 [gene=rbcL] [protein=ribulose-1,5-bisphosphate carboxylase/oxygenas	0.2724	0.2941	0.1905	0.243	0.145	0.1513	0.2752	0.4286	0.4335	0.2962	476	0.2921	47.337	0.5021	0.2702
KX257487.1_cds_ANJ01498.1_4 [gene=rbcL] [protein=ribulose 1,5-bisphosphate carboxylase/oxygenas	0.2724	0.2941	0.1905	0.243	0.145	0.1513	0.2752	0.4286	0.4335	0.2962	476	0.2921	47.337	0.5021	0.2702
NC_037358.1_cds_YP_009472140.1_4 [gene=rbcL] [locus_tag=DDI71_pgp082] [db_xref=GeneID:36489124]	0.2724	0.2941	0.1905	0.243	0.145	0.1513	0.2752	0.4286	0.4335	0.2962	476	0.2921	47.337	0.5021	0.2702
MK144821.1_cds_QFS95031.1_4 [gene=rbcL] [protein=ribulose-1,5-bisphosphate carboxylase/oxygenas	0.2724	0.2941	0.1905	0.243	0.145	0.1513	0.2752	0.4286	0.4335	0.2962	476	0.2921	47.337	0.5021	0.2702
MG814008.1_cds_AXC48064.1_4 [gene=rbcL] [protein=ribulose 1,5-bisphosphate carboxylase/oxygenas	0.2724	0.2941	0.1905	0.243	0.145	0.1513	0.2752	0.4286	0.4335	0.2962	476	0.2921	47.337	0.5021	0.2702
MK144828.1_cds_QFS95612.1_4 [gene=rbcL] [protein=ribulose-1,5-bisphosphate carboxylase/oxygenas	0.2724	0.2941	0.1905	0.243	0.145	0.1513	0.2752	0.4286	0.4335	0.2962	476	0.2921	47.337	0.5021	0.2702
MW561116.1_cds_QYK91451.1_4 [gene=rbcL] [protein=ribulose-1,5-bisphosphate carboxylase/oxygenas	0.2717	0.2948	0.1891	0.2444	0.1492	0.1471	0.2731	0.4307	0.4335	0.2962	476	0.3241	47.632	0.5021	0.2702
MG814007.1_cds_AXC48059.1_57 [gene=rpl14] [protein=ribosomal protein L14] [protein_id=AXC48059.	0.3333	0.2791	0.1653	0.2222	0.122	0.1382	0.3821	0.3577	0.3875	0.2602	123	0.353	46.94	0.4512	0.2353
MG814006.1_cds_AXC47949.1_56 [gene=rpl14] [protein=ribosomal protein L14] [protein_id=AXC47949.	0.3333	0.2791	0.1653	0.2222	0.122	0.1382	0.3821	0.3577	0.3875	0.2602	123	0.353	46.94	0.4512	0.2353
MK144826.1_cds_QFS95497.1_57 [gene=rpl14] [protein=ribosomal protein L14] [protein_id=QFS95497.	0.3306	0.2791	0.1653	0.2249	0.1301	0.1382	0.374	0.3577	0.3902	0.2683	123	0.3429	47.507	0.4512	0.2437
MK144822.1_cds_QFS95166.1_57 [gene=rpl14] [protein=ribosomal protein L14] [protein_id=QFS95166.	0.3333	0.2791	0.1653	0.2222	0.122	0.1382	0.3821	0.3577	0.3875	0.2602	123	0.353	46.94	0.4512	0.2353
MK144829.1_cds_QFS95746.1_57 [gene=rpl14] [protein=ribosomal protein L14] [protein_id=QFS95746.	0.3306	0.2791	0.1653	0.2249	0.1301	0.1382	0.374	0.3577	0.3902	0.2683	123	0.3429	47.507	0.4512	0.2437
MK144825.1_cds_QFS95414.1_57 [gene=rpl14] [protein=ribosomal protein L14] [protein_id=QFS95414.	0.3333	0.2791	0.1653	0.2222	0.122	0.1382	0.3821	0.3577	0.3875	0.2602	123	0.353	46.94	0.4512	0.2353
MK144820.1_cds_QFS94999.1_57 [gene=rpl14] [protein=ribosomal protein L14] [protein_id=QFS94999.	0.3333	0.2791	0.1653	0.2222	0.122	0.1382	0.3821	0.3577	0.3875	0.2602	123	0.353	46.94	0.4512	0.2353
MK144823.1_cds_QFS95248.1_57 [gene=rpl14] [protein=ribosomal protein L14] [protein_id=QFS95248.	0.3333	0.2791	0.1653	0.2222	0.122	0.1382	0.3821	0.3577	0.3875	0.2602	123	0.353	46.94	0.4512	0.2353
MK144827.1_cds_QFS95580.1_57 [gene=rpl14] [protein=ribosomal protein L14] [protein_id=QFS95580.	0.3333	0.2791	0.1653	0.2222	0.122	0.1382	0.3821	0.3577	0.3875	0.2602	123	0.353	46.94	0.4512	0.2353
MK144824.1_cds_QFS95331.1_57 [gene=rpl14] [protein=ribosomal protein L14] [protein_id=QFS95331.	0.3306	0.2791	0.1653	0.2249	0.1301	0.1382	0.374	0.3577	0.3902	0.2683	123	0.3429	47.507	0.4512	0.2437
MK144819.1_cds_QFS94916.1_57 [gene=rpl14] [protein=ribosomal protein L14] [protein_id=QFS94916.	0.3333	0.2791	0.1653	0.2222	0.122	0.1382	0.3821	0.3577	0.3875	0.2602	123	0.353	46.94	0.4512	0.2353
MG814009.1_cds_AXC48198.1_57 [gene=rpl14] [protein=ribosomal protein L14] [protein_id=AXC48198.	0.3333	0.2791	0.1653	0.2222	0.122	0.1382	0.3821	0.3577	0.3875	0.2602	123	0.353	46.94	0.4512	0.2353
KJ468094.1_cds_AHY32763.1_57 [gene=rpl14] [protein=ribosomal protein L14] [protein_id=AHY32763.	0.3333	0.2791	0.1653	0.2222	0.122	0.1382	0.3821	0.3577	0.3875	0.2602	123	0.353	46.94	0.4512	0.2353
MK144818.1_cds_QFS94835.1_57 [gene=rpl14] [protein=ribosomal protein L14] [protein_id=QFS94835.	0.3333	0.2791	0.1653	0.2222	0.122	0.1382	0.3821	0.3577	0.3875	0.2602	123	0.353	46.94	0.4512	0.2353
MT712165.1_cds_QOZ40420.1_57 [gene=rpl14] [protein=ribosomal protein L14] [protein_id=QOZ40420.	0.3333	0.2791	0.1653	0.2222	0.122	0.1382	0.3821	0.3577	0.3875	0.2602	123	0.353	46.94	0.4512	0.2353
KX257487.1_cds_ANJ01550.1_56 [gene=rpl14] [protein=ribosomal protein L14] [protein_id=ANJ01550.	0.3333	0.2791	0.1653	0.2222	0.122	0.1382	0.3821	0.3577	0.3875	0.2602	123	0.353	46.94	0.4512	0.2353
NC_037358.1_cds_YP_009472192.1_56 [gene=rpl14] [locus_tag=DDI71_pgp029] [db_xref=GeneID:3648919	0.3333	0.2791	0.1653	0.2222	0.122	0.1382	0.3821	0.3577	0.3875	0.2602	123	0.353	46.94	0.4512	0.2353
MK144821.1_cds_QFS95082.1_57 [gene=rpl14] [protein=ribosomal protein L14] [protein_id=QFS95082.	0.3333	0.2791	0.1653	0.2222	0.122	0.1382	0.3821	0.3577	0.3875	0.2602	123	0.353	46.94	0.4512	0.2353
MG814008.1_cds_AXC48116.1_57 [gene=rpl14] [protein=ribosomal protein L14] [protein_id=AXC48116.	0.3333	0.2791	0.1653	0.2222	0.122	0.1382	0.3821	0.3577	0.3875	0.2602	123	0.353	46.94	0.4512	0.2353
MK144828.1_cds_QFS95663.1_57 [gene=rpl14] [protein=ribosomal protein L14] [protein_id=QFS95663.	0.3333	0.2791	0.1653	0.2222	0.122	0.1382	0.3821	0.3577	0.3875	0.2602	123	0.353	46.94	0.4512	0.2353
MW561116.1_cds_QYK91505.1_58 [gene=rpl14] [protein=ribosomal protein L14] [protein_id=QYK91505.	0.3333	0.2737	0.168	0.2249	0.1301	0.1463	0.3821	0.3415	0.393	0.2764	123	0.3602	47.437	0.4512	0.2521
MG814007.1_cds_AXC48022.1_44 [gene=rpl20] [protein=ribosomal protein L20] [protein_id=AXC48022.	0.3806	0.2722	0.1361	0.2111	0.2167	0.1	0.3333	0.35	0.3472	0.3167	120	0.3341	58.66	0.3625	0.287
MG814006.1_cds_AXC47936.1_43 [gene=rpl20] [protein=ribosomal protein L20] [protein_id=AXC47936.	0.3806	0.2722	0.1361	0.2111	0.2167	0.1	0.3333	0.35	0.3472	0.3167	120	0.3341	58.66	0.3625	0.287
MK144826.1_cds_QFS95484.1_44 [gene=rpl20] [protein=ribosomal protein L20] [protein_id=QFS95484.	0.3833	0.2722	0.1361	0.2083	0.2083	0.1	0.3417	0.35	0.3444	0.3083	120	0.3762	58.867	0.3625	0.2783
MK144822.1_cds_QFS95153.1_44 [gene=rpl20] [protein=ribosomal protein L20] [protein_id=QFS95153.	0.3806	0.2722	0.1361	0.2111	0.2167	0.1	0.3333	0.35	0.3472	0.3167	120	0.3341	58.66	0.3625	0.287
MK144829.1_cds_QFS95733.1_44 [gene=rpl20] [protein=ribosomal protein L20] [protein_id=QFS95733.	0.3833	0.2722	0.1361	0.2083	0.2083	0.1	0.3417	0.35	0.3444	0.3083	120	0.3762	58.867	0.3625	0.2783
MK144825.1_cds_QFS95401.1_44 [gene=rpl20] [protein=ribosomal protein L20] [protein_id=QFS95401.	0.3806	0.2722	0.1361	0.2111	0.2167	0.1	0.3333	0.35	0.3472	0.3167	120	0.3341	58.66	0.3625	0.287
MK144820.1_cds_QFS94986.1_44 [gene=rpl20] [protein=ribosomal protein L20] [protein_id=QFS94986.	0.3806	0.2722	0.1361	0.2111	0.2167	0.1	0.3333	0.35	0.3472	0.3167	120	0.3341	58.66	0.3625	0.287
MK144823.1_cds_QFS95235.1_44 [gene=rpl20] [protein=ribosomal protein L20] [protein_id=QFS95235.	0.3806	0.2722	0.1361	0.2111	0.2167	0.1	0.3333	0.35	0.3472	0.3167	120	0.3341	58.66	0.3625	0.287
MK144827.1_cds_QFS95567.1_44 [gene=rpl20] [protein=ribosomal protein L20] [protein_id=QFS95567.	0.3806	0.2722	0.1361	0.2111	0.2167	0.1	0.3333	0.35	0.3472	0.3167	120	0.3341	58.66	0.3625	0.287
MK144824.1_cds_QFS95318.1_44 [gene=rpl20] [protein=ribosomal protein L20] [protein_id=QFS95318.	0.3778	0.2722	0.1389	0.2111	0.2167	0.1	0.3333	0.35	0.35	0.3167	120	0.3526	58.483	0.3667	0.287
MK144819.1_cds_QFS94903.1_44 [gene=rpl20] [protein=ribosomal protein L20] [protein_id=QFS94903.	0.3806	0.2722	0.1361	0.2111	0.2167	0.1	0.3333	0.35	0.3472	0.3167	120	0.3341	58.66	0.3625	0.287
MG814009.1_cds_AXC48185.1_44 [gene=rpl20] [protein=ribosomal protein L20] [protein_id=AXC48185.	0.3806	0.2722	0.1361	0.2111	0.2167	0.1	0.3333	0.35	0.3472	0.3167	120	0.3341	58.66	0.3625	0.287
KJ468094.1_cds_AHY32750.1_44 [gene=rpl20] [protein=ribosomal protein L20] [protein_id=AHY32750.	0.3806	0.2722	0.1361	0.2111	0.2167	0.1	0.3333	0.35	0.3472	0.3167	120	0.3341	58.66	0.3625	0.287
MK144818.1_cds_QFS94822.1_44 [gene=rpl20] [protein=ribosomal protein L20] [protein_id=QFS94822.	0.3806	0.2722	0.1361	0.2111	0.2167	0.1	0.3333	0.35	0.3472	0.3167	120	0.3341	58.66	0.3625	0.287
MT712165.1_cds_QOZ40406.1_44 [gene=rpl20] [protein=ribosomal protein L20] [protein_id=QOZ40406.	0.3806	0.2722	0.1361	0.2111	0.2167	0.1	0.3333	0.35	0.3472	0.3167	120	0.3341	58.66	0.3625	0.287
KX257487.1_cds_ANJ01537.1_43 [gene=rpl20] [protein=ribosomal protein L20] [protein_id=ANJ01537.	0.3806	0.2722	0.1361	0.2111	0.2167	0.1	0.3333	0.35	0.3472	0.3167	120	0.3341	58.66	0.3625	0.287
NC_037358.1_cds_YP_009472179.1_43 [gene=rpl20] [locus_tag=DDI71_pgp043] [db_xref=GeneID:3648918	0.3806	0.2722	0.1361	0.2111	0.2167	0.1	0.3333	0.35	0.3472	0.3167	120	0.3341	58.66	0.3625	0.287
MK144821.1_cds_QFS95069.1_44 [gene=rpl20] [protein=ribosomal protein L20] [protein_id=QFS95069.	0.3806	0.2722	0.1361	0.2111	0.2167	0.1	0.3333	0.35	0.3472	0.3167	120	0.3341	58.66	0.3625	0.287
MG814008.1_cds_AXC48103.1_44 [gene=rpl20] [protein=ribosomal protein L20] [protein_id=AXC48103.	0.3806	0.2722	0.1361	0.2111	0.2167	0.1	0.3333	0.35	0.3472	0.3167	120	0.3341	58.66	0.3625	0.287
MK144828.1_cds_QFS95650.1_44 [gene=rpl20] [protein=ribosomal protein L20] [protein_id=QFS95650.	0.3833	0.2722	0.1361	0.2083	0.2167	0.1	0.3333	0.35	0.3444	0.3167	120	0.3285	59.452	0.3583	0.287
MW561116.1_cds_QYK91491.1_44 [gene=rpl20] [protein=ribosomal protein L20] [protein_id=QYK91491.	0.3833	0.2722	0.1389	0.2056	0.2083	0.1	0.3417	0.35	0.3444	0.3083	120	0.3652	58.743	0.3625	0.2783
MG814007.1_cds_AXC48031.1_53 [gene=rpoA] [protein=RNA polymerase alpha subunit] [protein_id=AXC	0.3658	0.2928	0.1611	0.1803	0.1277	0.1307	0.386	0.3556	0.3414	0.2584	329	0.3214	48.237	0.383	0.2399
MG814006.1_cds_AXC47945.1_52 [gene=rpoA] [protein=RNA polymerase alpha subunit] [protein_id=AXC	0.3658	0.2928	0.1611	0.1803	0.1277	0.1307	0.386	0.3556	0.3414	0.2584	329	0.3214	48.237	0.383	0.2399
MK144826.1_cds_QFS95493.1_53 [gene=rpoA] [protein=RNA polymerase alpha subunit] [protein_id=QFS	0.3658	0.2969	0.156	0.1814	0.1307	0.1216	0.383	0.3647	0.3374	0.2523	329	0.3108	47.571	0.3799	0.2313
MK144822.1_cds_QFS95162.1_53 [gene=rpoA] [protein=RNA polymerase alpha subunit] [protein_id=QFS	0.3658	0.2928	0.1611	0.1803	0.1277	0.1307	0.386	0.3556	0.3414	0.2584	329	0.3214	48.237	0.383	0.2399
MK144829.1_cds_QFS95742.1_53 [gene=rpoA] [protein=RNA polymerase alpha subunit] [protein_id=QFS	0.3668	0.2938	0.1581	0.1814	0.1307	0.1246	0.386	0.3587	0.3394	0.2553	329	0.3199	48.188	0.3815	0.2368
MK144825.1_cds_QFS95410.1_53 [gene=rpoA] [protein=RNA polymerase alpha subunit] [protein_id=QFS	0.3658	0.2928	0.1611	0.1803	0.1277	0.1307	0.386	0.3556	0.3414	0.2584	329	0.3214	48.237	0.383	0.2399
MK144820.1_cds_QFS94995.1_53 [gene=rpoA] [protein=RNA polymerase alpha subunit] [protein_id=QFS	0.3658	0.2928	0.1611	0.1803	0.1277	0.1307	0.386	0.3556	0.3414	0.2584	329	0.3214	48.237	0.383	0.2399
MK144823.1_cds_QFS95244.1_53 [gene=rpoA] [protein=RNA polymerase alpha subunit] [protein_id=QFS	0.3658	0.2928	0.1611	0.1803	0.1277	0.1307	0.386	0.3556	0.3414	0.2584	329	0.3214	48.237	0.383	0.2399
MK144827.1_cds_QFS95576.1_53 [gene=rpoA] [protein=RNA polymerase alpha subunit] [protein_id=QFS	0.3658	0.2928	0.1611	0.1803	0.1277	0.1307	0.386	0.3556	0.3414	0.2584	329	0.3214	48.237	0.383	0.2399
MK144824.1_cds_QFS95327.1_53 [gene=rpoA] [protein=RNA polymerase alpha subunit] [protein_id=QFS	0.3658	0.2948	0.1581	0.1814	0.1307	0.1246	0.383	0.3617	0.3394	0.2553	329	0.3143	48.183	0.3815	0.2368
MK144819.1_cds_QFS94912.1_53 [gene=rpoA] [protein=RNA polymerase alpha subunit] [protein_id=QFS	0.3658	0.2928	0.1611	0.1803	0.1277	0.1307	0.386	0.3556	0.3414	0.2584	329	0.3214	48.237	0.383	0.2399
MG814009.1_cds_AXC48194.1_53 [gene=rpoA] [protein=RNA polymerase alpha subunit] [protein_id=AXC	0.3658	0.2928	0.1611	0.1803	0.1277	0.1307	0.386	0.3556	0.3414	0.2584	329	0.3214	48.237	0.383	0.2399
KJ468094.1_cds_AHY32759.1_53 [gene=rpoA] [protein=RNA polymerase alpha subunit] [protein_id=AHY	0.3658	0.2928	0.1611	0.1803	0.1277	0.1307	0.386	0.3556	0.3414	0.2584	329	0.3214	48.237	0.383	0.2399
MK144818.1_cds_QFS94831.1_53 [gene=rpoA] [protein=RNA polymerase alpha subunit] [protein_id=QFS	0.3658	0.2928	0.1611	0.1803	0.1277	0.1307	0.386	0.3556	0.3414	0.2584	329	0.3214	48.237	0.383	0.2399
MT712165.1_cds_QOZ40416.1_53 [gene=rpoA] [protein=RNA polymerase alpha subunit] [protein_id=QOZ	0.3658	0.2928	0.1611	0.1803	0.1277	0.1307	0.386	0.3556	0.3414	0.2584	329	0.3214	48.237	0.383	0.2399
KX257487.1_cds_ANJ01546.1_52 [gene=rpoA] [protein=RNA polymerase alpha subunit] [protein_id=ANJ	0.3658	0.2928	0.1611	0.1803	0.1277	0.1307	0.386	0.3556	0.3414	0.2584	329	0.3214	48.237	0.383	0.2399
NC_037358.1_cds_YP_009472188.1_52 [gene=rpoA] [locus_tag=DDI71_pgp033] [db_xref=GeneID:36489193	0.3658	0.2928	0.1611	0.1803	0.1277	0.1307	0.386	0.3556	0.3414	0.2584	329	0.3214	48.237	0.383	0.2399
MK144821.1_cds_QFS95078.1_53 [gene=rpoA] [protein=RNA polymerase alpha subunit] [protein_id=QFS	0.3658	0.2928	0.1611	0.1803	0.1277	0.1307	0.386	0.3556	0.3414	0.2584	329	0.3214	48.237	0.383	0.2399
MG814008.1_cds_AXC48112.1_53 [gene=rpoA] [protein=RNA polymerase alpha subunit] [protein_id=AXC	0.3658	0.2928	0.1611	0.1803	0.1277	0.1307	0.386	0.3556	0.3414	0.2584	329	0.3214	48.237	0.383	0.2399
MK144828.1_cds_QFS95659.1_53 [gene=rpoA] [protein=RNA polymerase alpha subunit] [protein_id=QFS	0.3658	0.2928	0.1611	0.1803	0.1277	0.1307	0.386	0.3556	0.3414	0.2584	329	0.3214	48.237	0.383	0.2399
MW561116.1_cds_QYK91500.1_53 [gene=rpoA] [protein=RNA polymerase alpha subunit] [protein_id=QYK	0.3668	0.2948	0.1581	0.1803	0.1277	0.1246	0.386	0.3617	0.3384	0.2523	329	0.3553	48.224	0.3815	0.2336
MG814007.1_cds_AXC47998.1_20 [gene=rpoB] [protein=RNA polymerase beta subunit] [protein_id=AXC4	0.3249	0.2907	0.1659	0.2185	0.1746	0.1111	0.3557	0.3585	0.3844	0.2857	1071	0.2714	48.137	0.4337	0.2623
MG814006.1_cds_AXC47912.1_19 [gene=rpoB] [protein=RNA polymerase beta subunit] [protein_id=AXC4	0.3249	0.2907	0.1659	0.2185	0.1746	0.1111	0.3557	0.3585	0.3844	0.2857	1071	0.2714	48.137	0.4337	0.2623
MK144826.1_cds_QFS95461.1_20 [gene=rpoB] [protein=RNA polymerase beta subunit] [protein_id=QFS9	0.3249	0.2907	0.1659	0.2185	0.1737	0.1111	0.3557	0.3595	0.3844	0.2848	1071	0.2842	48.063	0.4342	0.2613
MK144822.1_cds_QFS95129.1_20 [gene=rpoB] [protein=RNA polymerase beta subunit] [protein_id=QFS9	0.3249	0.2901	0.1662	0.2188	0.1746	0.1111	0.3557	0.3585	0.385	0.2857	1071	0.2856	48.075	0.4346	0.2623
MK144829.1_cds_QFS95710.1_20 [gene=rpoB] [protein=RNA polymerase beta subunit] [protein_id=QFS9	0.3256	0.2907	0.1659	0.2179	0.1718	0.1111	0.3576	0.3595	0.3838	0.2829	1071	0.2842	48.063	0.4342	0.2594
MK144825.1_cds_QFS95378.1_20 [gene=rpoB] [protein=RNA polymerase beta subunit] [protein_id=QFS9	0.3249	0.2901	0.1662	0.2188	0.1746	0.1111	0.3557	0.3585	0.385	0.2857	1071	0.2856	48.075	0.4346	0.2623
MK144820.1_cds_QFS94963.1_20 [gene=rpoB] [protein=RNA polymerase beta subunit] [protein_id=QFS9	0.3249	0.2901	0.1662	0.2188	0.1746	0.1111	0.3557	0.3585	0.385	0.2857	1071	0.2856	48.075	0.4346	0.2623
MK144823.1_cds_QFS95212.1_20 [gene=rpoB] [protein=RNA polymerase beta subunit] [protein_id=QFS9	0.3249	0.2901	0.1662	0.2188	0.1746	0.1111	0.3557	0.3585	0.385	0.2857	1071	0.2856	48.075	0.4346	0.2623
MK144827.1_cds_QFS95544.1_20 [gene=rpoB] [protein=RNA polymerase beta subunit] [protein_id=QFS9	0.3249	0.2901	0.1662	0.2188	0.1746	0.1111	0.3557	0.3585	0.385	0.2857	1071	0.2856	48.075	0.4346	0.2623
MK144824.1_cds_QFS95295.1_20 [gene=rpoB] [protein=RNA polymerase beta subunit] [protein_id=QFS9	0.3249	0.2907	0.1659	0.2185	0.1737	0.1111	0.3557	0.3595	0.3844	0.2848	1071	0.2842	48.063	0.4342	0.2613
MK144819.1_cds_QFS94880.1_20 [gene=rpoB] [protein=RNA polymerase beta subunit] [protein_id=QFS9	0.3252	0.2901	0.1659	0.2188	0.1746	0.1111	0.3567	0.3576	0.3847	0.2857	1071	0.2835	48.085	0.4342	0.2623
MG814009.1_cds_AXC48161.1_20 [gene=rpoB] [protein=RNA polymerase beta subunit] [protein_id=AXC4	0.3249	0.2907	0.1659	0.2185	0.1746	0.1111	0.3557	0.3585	0.3844	0.2857	1071	0.2714	48.137	0.4337	0.2623
KJ468094.1_cds_AHY32726.1_20 [gene=rpoB] [protein=RNA polymerase beta subunit] [protein_id=AHY3	0.3249	0.2907	0.1659	0.2185	0.1746	0.1111	0.3557	0.3585	0.3844	0.2857	1071	0.2714	48.137	0.4337	0.2623
MK144818.1_cds_QFS94798.1_20 [gene=rpoB] [protein=RNA polymerase beta subunit] [protein_id=QFS9	0.3249	0.2907	0.1659	0.2185	0.1746	0.1111	0.3557	0.3585	0.3844	0.2857	1071	0.2714	48.137	0.4337	0.2623
MT712165.1_cds_QOZ40382.1_20 [gene=rpoB] [protein=RNA polymerase beta subunit] [protein_id=QOZ4	0.3249	0.2907	0.1659	0.2185	0.1746	0.1111	0.3557	0.3585	0.3844	0.2857	1071	0.2714	48.137	0.4337	0.2623
KX257487.1_cds_ANJ01513.1_19 [gene=rpoB] [protein=RNA polymerase beta subunit] [protein_id=ANJ0	0.3249	0.2907	0.1659	0.2185	0.1746	0.1111	0.3557	0.3585	0.3844	0.2857	1071	0.2714	48.137	0.4337	0.2623
NC_037358.1_cds_YP_009472155.1_19 [gene=rpoB] [locus_tag=DDI71_pgp067] [db_xref=GeneID:36489155	0.3249	0.2907	0.1659	0.2185	0.1746	0.1111	0.3557	0.3585	0.3844	0.2857	1071	0.2714	48.137	0.4337	0.2623
MK144821.1_cds_QFS95046.1_20 [gene=rpoB] [protein=RNA polymerase beta subunit] [protein_id=QFS9	0.3249	0.2907	0.1659	0.2185	0.1746	0.1111	0.3557	0.3585	0.3844	0.2857	1071	0.2714	48.137	0.4337	0.2623
MG814008.1_cds_AXC48080.1_20 [gene=rpoB] [protein=RNA polymerase beta subunit] [protein_id=AXC4	0.3249	0.2907	0.1659	0.2185	0.1746	0.1111	0.3557	0.3585	0.3844	0.2857	1071	0.2714	48.137	0.4337	0.2623
MK144828.1_cds_QFS95627.1_20 [gene=rpoB] [protein=RNA polymerase beta subunit] [protein_id=QFS9	0.3249	0.2904	0.1659	0.2188	0.1746	0.1111	0.3557	0.3585	0.3847	0.2857	1071	0.2842	48.085	0.4342	0.2623
MW561116.1_cds_QYK91467.1_20 [gene=rpoB] [protein=RNA polymerase beta subunit] [protein_id=QYK9	0.3249	0.2916	0.1656	0.2179	0.1746	0.1102	0.3539	0.3613	0.3834	0.2848	1071	0.2858	47.991	0.4328	0.2613
MG814007.1_cds_AXC47999.1_21 [gene=rpoC1] [protein=RNA polymerase beta] [protein_id=AXC47999.1]	0.3288	0.2962	0.1639	0.211	0.1519	0.1158	0.3534	0.3789	0.3749	0.2677	665	0.3425	49.951	0.4286	0.2426
MG814006.1_cds_AXC47913.1_20 [gene=rpoC1] [protein=RNA polymerase beta] [protein_id=AXC47913.1]	0.3261	0.2994	0.165	0.2096	0.1499	0.1179	0.3537	0.3785	0.3746	0.2678	687	0.3412	49.42	0.4279	0.2436
MK144826.1_cds_QFS95462.1_21 [gene=rpoC1] [protein=RNA polymerase beta] [protein_id=QFS95462.1]	0.3261	0.2984	0.1659	0.2096	0.1499	0.1208	0.3537	0.3755	0.3755	0.2707	687	0.3412	49.576	0.4279	0.2466
MK144822.1_cds_QFS95130.1_21 [gene=rpoC1] [protein=RNA polymerase beta] [protein_id=QFS95130.1]	0.3261	0.2994	0.165	0.2096	0.1499	0.1179	0.3537	0.3785	0.3746	0.2678	687	0.3412	49.42	0.4279	0.2436
MK144829.1_cds_QFS95711.1_21 [gene=rpoC1] [protein=RNA polymerase beta] [protein_id=QFS95711.1]	0.3256	0.2994	0.165	0.2101	0.1499	0.1179	0.3537	0.3785	0.3751	0.2678	687	0.3412	49.421	0.4287	0.2436
MK144825.1_cds_QFS95379.1_21 [gene=rpoC1] [protein=RNA polymerase beta] [protein_id=QFS95379.1]	0.3261	0.2999	0.1645	0.2096	0.1499	0.1179	0.3537	0.3785	0.3741	0.2678	687	0.3427	49.294	0.4272	0.2436
MK144820.1_cds_QFS94964.1_21 [gene=rpoC1] [protein=RNA polymerase beta] [protein_id=QFS94964.1]	0.3261	0.2994	0.165	0.2096	0.1499	0.1179	0.3537	0.3785	0.3746	0.2678	687	0.3412	49.42	0.4279	0.2436
MK144823.1_cds_QFS95213.1_21 [gene=rpoC1] [protein=RNA polymerase beta] [protein_id=QFS95213.1]	0.3261	0.2994	0.165	0.2096	0.1499	0.1179	0.3537	0.3785	0.3746	0.2678	687	0.3412	49.42	0.4279	0.2436
MK144827.1_cds_QFS95545.1_21 [gene=rpoC1] [protein=RNA polymerase beta] [protein_id=QFS95545.1]	0.3261	0.2994	0.165	0.2096	0.1499	0.1179	0.3537	0.3785	0.3746	0.2678	687	0.3412	49.42	0.4279	0.2436
MK144824.1_cds_QFS95296.1_21 [gene=rpoC1] [protein=RNA polymerase beta] [protein_id=QFS95296.1]	0.3261	0.2994	0.165	0.2096	0.1499	0.1179	0.3537	0.3785	0.3746	0.2678	687	0.3412	49.42	0.4279	0.2436
MK144819.1_cds_QFS94881.1_21 [gene=rpoC1] [protein=RNA polymerase beta] [protein_id=QFS94881.1]	0.3261	0.2999	0.165	0.2091	0.1485	0.1179	0.3537	0.3799	0.3741	0.2664	687	0.3412	49.275	0.4279	0.2421
MG814009.1_cds_AXC48162.1_21 [gene=rpoC1] [protein=RNA polymerase beta] [protein_id=AXC48162.1]	0.3288	0.2962	0.1639	0.211	0.1519	0.1158	0.3534	0.3789	0.3749	0.2677	665	0.3425	49.951	0.4286	0.2426
KJ468094.1_cds_AHY32727.1_21 [gene=rpoC1] [protein=RNA polymerase beta] [protein_id=AHY32727.1]	0.3288	0.2962	0.1639	0.211	0.1519	0.1158	0.3534	0.3789	0.3749	0.2677	665	0.3425	49.951	0.4286	0.2426
MK144818.1_cds_QFS94799.1_21 [gene=rpoC1] [protein=RNA polymerase beta] [protein_id=QFS94799.1]	0.3288	0.2962	0.1639	0.211	0.1519	0.1158	0.3534	0.3789	0.3749	0.2677	665	0.3425	49.951	0.4286	0.2426
MT712165.1_cds_QOZ40383.1_21 [gene=rpoC1] [protein=RNA polymerase beta' subunit] [protein_id=QO	0.3288	0.2962	0.1639	0.211	0.1519	0.1158	0.3534	0.3789	0.3749	0.2677	665	0.3425	49.951	0.4286	0.2426
KX257487.1_cds_ANJ01514.1_20 [gene=rpoC1] [protein=RNA polymerase beta] [protein_id=ANJ01514.1]	0.3261	0.2994	0.165	0.2096	0.1499	0.1179	0.3537	0.3785	0.3746	0.2678	687	0.3412	49.42	0.4279	0.2436
NC_037358.1_cds_YP_009472156.1_20 [gene=rpoC1] [locus_tag=DDI71_pgp066] [db_xref=GeneID:3648915	0.3261	0.2994	0.165	0.2096	0.1499	0.1179	0.3537	0.3785	0.3746	0.2678	687	0.3412	49.42	0.4279	0.2436
MK144821.1_cds_QFS95047.1_21 [gene=rpoC1] [protein=RNA polymerase beta] [protein_id=QFS95047.1]	0.3256	0.2994	0.165	0.2101	0.1514	0.1179	0.3523	0.3785	0.3751	0.2693	687	0.3385	49.478	0.4279	0.2451
MG814008.1_cds_AXC48081.1_21 [gene=rpoC1] [protein=RNA polymerase beta] [protein_id=AXC48081.1]	0.3288	0.2962	0.1639	0.211	0.1519	0.1158	0.3534	0.3789	0.3749	0.2677	665	0.3425	49.951	0.4286	0.2426
MK144828.1_cds_QFS95628.1_21 [gene=rpoC1] [protein=RNA polymerase beta] [protein_id=QFS95628.1]	0.3261	0.2994	0.165	0.2096	0.1499	0.1179	0.3537	0.3785	0.3746	0.2678	687	0.3412	49.42	0.4279	0.2436
MW561116.1_cds_QYK91468.1_21 [gene=rpoC1] [protein=RNA polymerase beta' subunit] [protein_id=QY	0.3251	0.3003	0.1645	0.2101	0.1485	0.1194	0.3523	0.3799	0.3746	0.2678	687	0.3482	49.591	0.4279	0.2436
MG814007.1_cds_AXC48001.1_23 [gene=rps2] [protein=ribosomal protein S2] [protein_id=AXC48001.1]	0.3333	0.2925	0.166	0.2082	0.173	0.1224	0.3122	0.3924	0.3741	0.2954	237	0.3897	46.636	0.4135	0.2643
MG814006.1_cds_AXC47915.1_22 [gene=rps2] [protein=ribosomal protein S2] [protein_id=AXC47915.1]	0.3333	0.2925	0.166	0.2082	0.173	0.1224	0.3122	0.3924	0.3741	0.2954	237	0.3897	46.636	0.4135	0.2643
MK144826.1_cds_QFS95464.1_23 [gene=rps2] [protein=ribosomal protein S2] [protein_id=QFS95464.1]	0.3319	0.2925	0.166	0.2096	0.173	0.1224	0.3122	0.3924	0.3755	0.2954	237	0.3897	46.664	0.4156	0.2643
MK144822.1_cds_QFS95132.1_23 [gene=rps2] [protein=ribosomal protein S2] [protein_id=QFS95132.1]	0.3333	0.2925	0.166	0.2082	0.173	0.1224	0.3122	0.3924	0.3741	0.2954	237	0.3897	46.636	0.4135	0.2643
MK144829.1_cds_QFS95712.1_23 [gene=rps2] [protein=ribosomal protein S2] [protein_id=QFS95712.1]	0.3319	0.2925	0.166	0.2096	0.173	0.1224	0.3122	0.3924	0.3755	0.2954	237	0.3897	46.664	0.4156	0.2643
MK144825.1_cds_QFS95380.1_23 [gene=rps2] [protein=ribosomal protein S2] [protein_id=QFS95380.1]	0.3333	0.2925	0.166	0.2082	0.173	0.1224	0.3122	0.3924	0.3741	0.2954	237	0.3897	46.636	0.4135	0.2643
MK144820.1_cds_QFS94965.1_23 [gene=rps2] [protein=ribosomal protein S2] [protein_id=QFS94965.1]	0.3333	0.2925	0.166	0.2082	0.173	0.1224	0.3122	0.3924	0.3741	0.2954	237	0.3897	46.636	0.4135	0.2643
MK144823.1_cds_QFS95214.1_23 [gene=rps2] [protein=ribosomal protein S2] [protein_id=QFS95214.1]	0.3333	0.2925	0.166	0.2082	0.173	0.1224	0.3122	0.3924	0.3741	0.2954	237	0.3897	46.636	0.4135	0.2643
MK144827.1_cds_QFS95546.1_23 [gene=rps2] [protein=ribosomal protein S2] [protein_id=QFS95546.1]	0.3333	0.2925	0.166	0.2082	0.173	0.1224	0.3122	0.3924	0.3741	0.2954	237	0.3897	46.636	0.4135	0.2643
MK144824.1_cds_QFS95297.1_23 [gene=rps2] [protein=ribosomal protein S2] [protein_id=QFS95297.1]	0.3333	0.2911	0.166	0.2096	0.173	0.1224	0.3165	0.3882	0.3755	0.2954	237	0.374	46.536	0.4156	0.2643
MK144819.1_cds_QFS94882.1_23 [gene=rps2] [protein=ribosomal protein S2] [protein_id=QFS94882.1]	0.3319	0.2925	0.166	0.2096	0.1772	0.1224	0.308	0.3924	0.3755	0.2996	237	0.3897	46.761	0.4135	0.2687
MG814009.1_cds_AXC48164.1_23 [gene=rps2] [protein=ribosomal protein S2] [protein_id=AXC48164.1]	0.3333	0.2925	0.166	0.2082	0.173	0.1224	0.3122	0.3924	0.3741	0.2954	237	0.3897	46.636	0.4135	0.2643
KJ468094.1_cds_AHY32729.1_23 [gene=rps2] [protein=ribosomal protein S2] [protein_id=AHY32729.1]	0.3333	0.2925	0.166	0.2082	0.173	0.1224	0.3122	0.3924	0.3741	0.2954	237	0.3897	46.636	0.4135	0.2643
MK144818.1_cds_QFS94801.1_23 [gene=rps2] [protein=ribosomal protein S2] [protein_id=QFS94801.1]	0.3333	0.2925	0.166	0.2082	0.173	0.1224	0.3122	0.3924	0.3741	0.2954	237	0.3897	46.636	0.4135	0.2643
MT712165.1_cds_QOZ40385.1_23 [gene=rps2] [protein=ribosomal protein S2] [protein_id=QOZ40385.1]	0.3333	0.2925	0.166	0.2082	0.173	0.1224	0.3122	0.3924	0.3741	0.2954	237	0.3897	46.636	0.4135	0.2643
KX257487.1_cds_ANJ01516.1_22 [gene=rps2] [protein=ribosomal protein S2] [protein_id=ANJ01516.1]	0.3333	0.2925	0.166	0.2082	0.173	0.1224	0.3122	0.3924	0.3741	0.2954	237	0.3897	46.636	0.4135	0.2643
NC_037358.1_cds_YP_009472158.1_22 [gene=rps2] [locus_tag=DDI71_pgp064] [db_xref=GeneID:36489158	0.3333	0.2925	0.166	0.2082	0.173	0.1224	0.3122	0.3924	0.3741	0.2954	237	0.3897	46.636	0.4135	0.2643
MK144821.1_cds_QFS95048.1_23 [gene=rps2] [protein=ribosomal protein S2] [protein_id=QFS95048.1]	0.3333	0.2925	0.166	0.2082	0.173	0.1224	0.3122	0.3924	0.3741	0.2954	237	0.3897	46.636	0.4135	0.2643
MG814008.1_cds_AXC48082.1_23 [gene=rps2] [protein=ribosomal protein S2] [protein_id=AXC48082.1]	0.3333	0.2925	0.166	0.2082	0.173	0.1224	0.3122	0.3924	0.3741	0.2954	237	0.3897	46.636	0.4135	0.2643
MK144828.1_cds_QFS95630.1_23 [gene=rps2] [protein=ribosomal protein S2] [protein_id=QFS95630.1]	0.3319	0.2925	0.166	0.2096	0.173	0.1224	0.3122	0.3924	0.3755	0.2954	237	0.3897	46.664	0.4156	0.2643
MW561116.1_cds_QYK91470.1_23 [gene=rps2] [protein=ribosomal protein S2] [protein_id=QYK91470.1]	0.3333	0.2925	0.1646	0.2096	0.173	0.1224	0.3165	0.3882	0.3741	0.2954	237	0.3759	47.046	0.4135	0.2643
MG814007.1_cds_AXC48036.1_59 [gene=rps3] [protein=ribosomal protein S3] [protein_id=AXC48036.1]	0.3896	0.274	0.14	0.1963	0.137	0.0913	0.4247	0.347	0.3364	0.2283	219	0.416	46.437	0.3904	0.2028
MG814006.1_cds_AXC47951.1_58 [gene=rps3] [protein=ribosomal protein S3] [protein_id=AXC47951.1]	0.3896	0.274	0.14	0.1963	0.137	0.0913	0.4247	0.347	0.3364	0.2283	219	0.416	46.437	0.3904	0.2028
MK144826.1_cds_QFS95499.1_59 [gene=rps3] [protein=ribosomal protein S3] [protein_id=QFS95499.1]	0.3896	0.274	0.1385	0.1979	0.137	0.0913	0.4247	0.347	0.3364	0.2283	219	0.4133	46.444	0.3904	0.2028
MK144822.1_cds_QFS95168.1_59 [gene=rps3] [protein=ribosomal protein S3] [protein_id=QFS95168.1]	0.3896	0.274	0.14	0.1963	0.137	0.0913	0.4247	0.347	0.3364	0.2283	219	0.416	46.437	0.3904	0.2028
MK144829.1_cds_QFS95748.1_59 [gene=rps3] [protein=ribosomal protein S3] [protein_id=QFS95748.1]	0.3896	0.274	0.1385	0.1979	0.137	0.0913	0.4247	0.347	0.3364	0.2283	219	0.4133	46.444	0.3904	0.2028
MK144825.1_cds_QFS95416.1_59 [gene=rps3] [protein=ribosomal protein S3] [protein_id=QFS95416.1]	0.3896	0.274	0.14	0.1963	0.137	0.0913	0.4247	0.347	0.3364	0.2283	219	0.416	46.437	0.3904	0.2028
MK144820.1_cds_QFS95001.1_59 [gene=rps3] [protein=ribosomal protein S3] [protein_id=QFS95001.1]	0.3896	0.274	0.14	0.1963	0.137	0.0913	0.4247	0.347	0.3364	0.2283	219	0.416	46.437	0.3904	0.2028
MK144823.1_cds_QFS95250.1_59 [gene=rps3] [protein=ribosomal protein S3] [protein_id=QFS95250.1]	0.3896	0.274	0.14	0.1963	0.137	0.0913	0.4247	0.347	0.3364	0.2283	219	0.416	46.437	0.3904	0.2028
MK144827.1_cds_QFS95582.1_59 [gene=rps3] [protein=ribosomal protein S3] [protein_id=QFS95582.1]	0.3896	0.274	0.14	0.1963	0.137	0.0913	0.4247	0.347	0.3364	0.2283	219	0.416	46.437	0.3904	0.2028
MK144824.1_cds_QFS95333.1_59 [gene=rps3] [protein=ribosomal protein S3] [protein_id=QFS95333.1]	0.3896	0.274	0.137	0.1994	0.137	0.0913	0.4247	0.347	0.3364	0.2283	219	0.4126	46.67	0.3904	0.2028
MK144819.1_cds_QFS94917.1_59 [gene=rps3] [protein=ribosomal protein S3] [protein_id=QFS94917.1]	0.3896	0.274	0.14	0.1963	0.137	0.0913	0.4247	0.347	0.3364	0.2283	219	0.416	46.437	0.3904	0.2028
MG814009.1_cds_AXC48200.1_59 [gene=rps3] [protein=ribosomal protein S3] [protein_id=AXC48200.1]	0.3896	0.274	0.14	0.1963	0.137	0.0913	0.4247	0.347	0.3364	0.2283	219	0.416	46.437	0.3904	0.2028
KJ468094.1_cds_AHY32765.1_59 [gene=rps3] [protein=ribosomal protein S3] [protein_id=AHY32765.1]	0.3896	0.274	0.14	0.1963	0.137	0.0913	0.4247	0.347	0.3364	0.2283	219	0.416	46.437	0.3904	0.2028
MK144818.1_cds_QFS94837.1_59 [gene=rps3] [protein=ribosomal protein S3] [protein_id=QFS94837.1]	0.3896	0.274	0.14	0.1963	0.137	0.0913	0.4247	0.347	0.3364	0.2283	219	0.416	46.437	0.3904	0.2028
MT712165.1_cds_QOZ40422.1_59 [gene=rps3] [protein=ribosomal protein S3] [protein_id=QOZ40422.1]	0.3896	0.274	0.14	0.1963	0.137	0.0913	0.4247	0.347	0.3364	0.2283	219	0.416	46.437	0.3904	0.2028
KX257487.1_cds_ANJ01552.1_58 [gene=rps3] [protein=ribosomal protein S3] [protein_id=ANJ01552.1]	0.3896	0.274	0.14	0.1963	0.137	0.0913	0.4247	0.347	0.3364	0.2283	219	0.416	46.437	0.3904	0.2028
NC_037358.1_cds_YP_009472194.1_58 [gene=rps3] [locus_tag=DDI71_pgp027] [db_xref=GeneID:36489199	0.3896	0.274	0.14	0.1963	0.137	0.0913	0.4247	0.347	0.3364	0.2283	219	0.416	46.437	0.3904	0.2028
MK144821.1_cds_QFS95084.1_59 [gene=rps3] [protein=ribosomal protein S3] [protein_id=QFS95084.1]	0.3912	0.274	0.1385	0.1963	0.137	0.0913	0.4247	0.347	0.3349	0.2283	219	0.4238	46.104	0.3881	0.2028
MG814008.1_cds_AXC48118.1_59 [gene=rps3] [protein=ribosomal protein S3] [protein_id=AXC48118.1]	0.3896	0.274	0.14	0.1963	0.137	0.0913	0.4247	0.347	0.3364	0.2283	219	0.416	46.437	0.3904	0.2028
MK144828.1_cds_QFS95665.1_59 [gene=rps3] [protein=ribosomal protein S3] [protein_id=QFS95665.1]	0.3896	0.274	0.14	0.1963	0.137	0.0913	0.4247	0.347	0.3364	0.2283	219	0.416	46.437	0.3904	0.2028
MW561116.1_cds_QYK91507.1_60 [gene=rps3] [protein=ribosomal protein S3] [protein_id=QYK91507.1]	0.3896	0.274	0.1385	0.1979	0.137	0.0868	0.4247	0.3516	0.3364	0.2237	219	0.4073	44.292	0.3927	0.1981
MG814007.1_cds_AXC47988.1_10 [gene=rps4] [protein=ribosomal protein S4] [protein_id=AXC47988.1]	0.3399	0.2838	0.1947	0.1815	0.1287	0.1337	0.3762	0.3614	0.3762	0.2624	202	0.3527	44.172	0.4332	0.2475
MG814006.1_cds_AXC47902.1_9 [gene=rps4] [protein=ribosomal protein S4] [protein_id=AXC47902.1]	0.3399	0.2838	0.1947	0.1815	0.1287	0.1337	0.3762	0.3614	0.3762	0.2624	202	0.3527	44.172	0.4332	0.2475
MK144826.1_cds_QFS95451.1_10 [gene=rps4] [protein=ribosomal protein S4] [protein_id=QFS95451.1]	0.3399	0.2855	0.1931	0.1815	0.1287	0.1287	0.3762	0.3663	0.3746	0.2574	202	0.3527	44.249	0.4332	0.2424
MK144822.1_cds_QFS95119.1_10 [gene=rps4] [protein=ribosomal protein S4] [protein_id=QFS95119.1]	0.3399	0.2838	0.1947	0.1815	0.1287	0.1337	0.3762	0.3614	0.3762	0.2624	202	0.3527	44.172	0.4332	0.2475
MK144829.1_cds_QFS95700.1_10 [gene=rps4] [protein=ribosomal protein S4] [protein_id=QFS95700.1]	0.3399	0.2855	0.1931	0.1815	0.1287	0.1287	0.3762	0.3663	0.3746	0.2574	202	0.3792	43.676	0.4332	0.2424
MK144825.1_cds_QFS95368.1_10 [gene=rps4] [protein=ribosomal protein S4] [protein_id=QFS95368.1]	0.3399	0.2838	0.1947	0.1815	0.1287	0.1337	0.3762	0.3614	0.3762	0.2624	202	0.3527	44.172	0.4332	0.2475
MK144820.1_cds_QFS94953.1_10 [gene=rps4] [protein=ribosomal protein S4] [protein_id=QFS94953.1]	0.3399	0.2838	0.1947	0.1815	0.1287	0.1337	0.3762	0.3614	0.3762	0.2624	202	0.3527	44.172	0.4332	0.2475
MK144823.1_cds_QFS95202.1_10 [gene=rps4] [protein=ribosomal protein S4] [protein_id=QFS95202.1]	0.3399	0.2838	0.1947	0.1815	0.1287	0.1337	0.3762	0.3614	0.3762	0.2624	202	0.3527	44.172	0.4332	0.2475
MK144827.1_cds_QFS95534.1_10 [gene=rps4] [protein=ribosomal protein S4] [protein_id=QFS95534.1]	0.3399	0.2838	0.1947	0.1815	0.1287	0.1337	0.3762	0.3614	0.3762	0.2624	202	0.3527	44.172	0.4332	0.2475
MK144824.1_cds_QFS95285.1_10 [gene=rps4] [protein=ribosomal protein S4] [protein_id=QFS95285.1]	0.3399	0.2838	0.1947	0.1815	0.1287	0.1337	0.3762	0.3614	0.3762	0.2624	202	0.3527	44.172	0.4332	0.2475
MK144819.1_cds_QFS94870.1_10 [gene=rps4] [protein=ribosomal protein S4] [protein_id=QFS94870.1]	0.3399	0.2838	0.1947	0.1815	0.1287	0.1337	0.3762	0.3614	0.3762	0.2624	202	0.3527	44.172	0.4332	0.2475
MG814009.1_cds_AXC48152.1_10 [gene=rps4] [protein=ribosomal protein S4] [protein_id=AXC48152.1]	0.3399	0.2838	0.1947	0.1815	0.1287	0.1337	0.3762	0.3614	0.3762	0.2624	202	0.3527	44.172	0.4332	0.2475
KJ468094.1_cds_AHY32716.1_10 [gene=rps4] [protein=ribosomal protein S4] [protein_id=AHY32716.1]	0.3399	0.2838	0.1947	0.1815	0.1287	0.1337	0.3762	0.3614	0.3762	0.2624	202	0.3527	44.172	0.4332	0.2475
MK144818.1_cds_QFS94788.1_10 [gene=rps4] [protein=ribosomal protein S4] [protein_id=QFS94788.1]	0.3399	0.2838	0.1947	0.1815	0.1287	0.1337	0.3762	0.3614	0.3762	0.2624	202	0.3527	44.172	0.4332	0.2475
MT712165.1_cds_QOZ40372.1_10 [gene=rps4] [protein=ribosomal protein S4] [protein_id=QOZ40372.1]	0.3399	0.2838	0.1947	0.1815	0.1287	0.1337	0.3762	0.3614	0.3762	0.2624	202	0.3527	44.172	0.4332	0.2475
KX257487.1_cds_ANJ01503.1_9 [gene=rps4] [protein=ribosomal protein S4] [protein_id=ANJ01503.1]	0.3399	0.2838	0.1947	0.1815	0.1287	0.1337	0.3762	0.3614	0.3762	0.2624	202	0.3527	44.172	0.4332	0.2475
NC_037358.1_cds_YP_009472145.1_9 [gene=rps4] [locus_tag=DDI71_pgp077] [db_xref=GeneID:36489135]	0.3399	0.2838	0.1947	0.1815	0.1287	0.1337	0.3762	0.3614	0.3762	0.2624	202	0.3527	44.172	0.4332	0.2475
MK144821.1_cds_QFS95036.1_10 [gene=rps4] [protein=ribosomal protein S4] [protein_id=QFS95036.1]	0.3399	0.2838	0.1947	0.1815	0.1287	0.1337	0.3762	0.3614	0.3762	0.2624	202	0.3527	44.172	0.4332	0.2475
MG814008.1_cds_AXC48070.1_10 [gene=rps4] [protein=ribosomal protein S4] [protein_id=AXC48070.1]	0.3399	0.2838	0.1947	0.1815	0.1287	0.1337	0.3762	0.3614	0.3762	0.2624	202	0.3527	44.172	0.4332	0.2475
MK144828.1_cds_QFS95617.1_10 [gene=rps4] [protein=ribosomal protein S4] [protein_id=QFS95617.1]	0.3399	0.2838	0.1947	0.1815	0.1287	0.1337	0.3762	0.3614	0.3762	0.2624	202	0.3527	44.172	0.4332	0.2475
MW561116.1_cds_QYK91457.1_10 [gene=rps4] [protein=ribosomal protein S4] [protein_id=QYK91457.1]	0.3432	0.2838	0.1931	0.1799	0.1238	0.1337	0.3812	0.3614	0.3729	0.2574	202	0.365	43.505	0.4307	0.2386
MG814007.1_cds_AXC48042.1_65 [gene=rps7] [protein=ribosomal protein S7] [protein_id=AXC48042.1]	0.3568	0.2436	0.1859	0.2137	0.1218	0.1026	0.4487	0.3269	0.3996	0.2244	156	0.3702	45.554	0.4872	0.1933
MG814007.1_cds_AXC48054.1_78 [gene=rps7] [protein=ribosomal protein S7] [protein_id=AXC48054.1]	0.3568	0.2436	0.1859	0.2137	0.1218	0.1026	0.4487	0.3269	0.3996	0.2244	156	0.3702	45.554	0.4872	0.1933
MG814006.1_cds_AXC47956.1_64 [gene=rps7] [protein=ribosomal protein S7] [protein_id=AXC47956.1]	0.3568	0.2436	0.1859	0.2137	0.1218	0.1026	0.4487	0.3269	0.3996	0.2244	156	0.3702	45.554	0.4872	0.1933
MG814006.1_cds_AXC47972.1_81 [gene=rps7] [protein=ribosomal protein S7] [protein_id=AXC47972.1]	0.3568	0.2436	0.1859	0.2137	0.1218	0.1026	0.4487	0.3269	0.3996	0.2244	156	0.3702	45.554	0.4872	0.1933
MK144826.1_cds_QFS95504.1_65 [gene=rps7] [protein=ribosomal protein S7] [protein_id=QFS95504.1]	0.3568	0.2436	0.1859	0.2137	0.1218	0.1026	0.4487	0.3269	0.3996	0.2244	156	0.3702	45.554	0.4872	0.1933
MK144826.1_cds_QFS95517.1_79 [gene=rps7] [protein=ribosomal protein S7] [protein_id=QFS95517.1]	0.3568	0.2436	0.1859	0.2137	0.1218	0.1026	0.4487	0.3269	0.3996	0.2244	156	0.3702	45.554	0.4872	0.1933
MK144822.1_cds_QFS95174.1_65 [gene=rps7] [protein=ribosomal protein S7] [protein_id=QFS95174.1]	0.3568	0.2436	0.1859	0.2137	0.1218	0.1026	0.4487	0.3269	0.3996	0.2244	156	0.3702	45.554	0.4872	0.1933
MK144822.1_cds_QFS95187.1_79 [gene=rps7] [protein=ribosomal protein S7] [protein_id=QFS95187.1]	0.3568	0.2436	0.1859	0.2137	0.1218	0.1026	0.4487	0.3269	0.3996	0.2244	156	0.3702	45.554	0.4872	0.1933
MK144829.1_cds_QFS95754.1_65 [gene=rps7] [protein=ribosomal protein S7] [protein_id=QFS95754.1]	0.3568	0.2436	0.1859	0.2137	0.1218	0.1026	0.4487	0.3269	0.3996	0.2244	156	0.3702	45.554	0.4872	0.1933
MK144829.1_cds_QFS95766.1_79 [gene=rps7] [protein=ribosomal protein S7] [protein_id=QFS95766.1]	0.3568	0.2436	0.1859	0.2137	0.1218	0.1026	0.4487	0.3269	0.3996	0.2244	156	0.3702	45.554	0.4872	0.1933
MK144825.1_cds_QFS95422.1_65 [gene=rps7] [protein=ribosomal protein S7] [protein_id=QFS95422.1]	0.3568	0.2436	0.1859	0.2137	0.1218	0.1026	0.4487	0.3269	0.3996	0.2244	156	0.3702	45.554	0.4872	0.1933
MK144825.1_cds_QFS95435.1_79 [gene=rps7] [protein=ribosomal protein S7] [protein_id=QFS95435.1]	0.3568	0.2436	0.1859	0.2137	0.1218	0.1026	0.4487	0.3269	0.3996	0.2244	156	0.3702	45.554	0.4872	0.1933
MK144820.1_cds_QFS95007.1_65 [gene=rps7] [protein=ribosomal protein S7] [protein_id=QFS95007.1]	0.3568	0.2436	0.1859	0.2137	0.1218	0.1026	0.4487	0.3269	0.3996	0.2244	156	0.3702	45.554	0.4872	0.1933
MK144820.1_cds_QFS95020.1_79 [gene=rps7] [protein=ribosomal protein S7] [protein_id=QFS95020.1]	0.3568	0.2436	0.1859	0.2137	0.1218	0.1026	0.4487	0.3269	0.3996	0.2244	156	0.3702	45.554	0.4872	0.1933
MK144823.1_cds_QFS95256.1_65 [gene=rps7] [protein=ribosomal protein S7] [protein_id=QFS95256.1]	0.3568	0.2436	0.1859	0.2137	0.1218	0.1026	0.4487	0.3269	0.3996	0.2244	156	0.3702	45.554	0.4872	0.1933
MK144823.1_cds_QFS95269.1_79 [gene=rps7] [protein=ribosomal protein S7] [protein_id=QFS95269.1]	0.3568	0.2436	0.1859	0.2137	0.1218	0.1026	0.4487	0.3269	0.3996	0.2244	156	0.3702	45.554	0.4872	0.1933
MK144827.1_cds_QFS95588.1_65 [gene=rps7] [protein=ribosomal protein S7] [protein_id=QFS95588.1]	0.3568	0.2436	0.1859	0.2137	0.1218	0.1026	0.4487	0.3269	0.3996	0.2244	156	0.3702	45.554	0.4872	0.1933
MK144827.1_cds_QFS95601.1_79 [gene=rps7] [protein=ribosomal protein S7] [protein_id=QFS95601.1]	0.3568	0.2436	0.1859	0.2137	0.1218	0.1026	0.4487	0.3269	0.3996	0.2244	156	0.3702	45.554	0.4872	0.1933
MK144824.1_cds_QFS95339.1_65 [gene=rps7] [protein=ribosomal protein S7] [protein_id=QFS95339.1]	0.3547	0.2436	0.1859	0.2158	0.1282	0.1026	0.4423	0.3269	0.4017	0.2308	156	0.3702	45.812	0.4872	0.2
MK144824.1_cds_QFS95352.1_79 [gene=rps7] [protein=ribosomal protein S7] [protein_id=QFS95352.1]	0.3547	0.2436	0.1859	0.2158	0.1282	0.1026	0.4423	0.3269	0.4017	0.2308	156	0.3702	45.812	0.4872	0.2
MK144819.1_cds_QFS94923.1_65 [gene=rps7] [protein=ribosomal protein S7] [protein_id=QFS94923.1]	0.3568	0.2415	0.188	0.2137	0.1218	0.109	0.4487	0.3205	0.4017	0.2308	156	0.3617	46.201	0.4872	0.2
MK144819.1_cds_QFS94936.1_79 [gene=rps7] [protein=ribosomal protein S7] [protein_id=QFS94936.1]	0.3568	0.2415	0.188	0.2137	0.1218	0.109	0.4487	0.3205	0.4017	0.2308	156	0.3617	46.201	0.4872	0.2
MG814009.1_cds_AXC48206.1_65 [gene=rps7] [protein=ribosomal protein S7] [protein_id=AXC48206.1]	0.3568	0.2436	0.1859	0.2137	0.1218	0.1026	0.4487	0.3269	0.3996	0.2244	156	0.3702	45.554	0.4872	0.1933
MG814009.1_cds_AXC48219.1_78 [gene=rps7] [protein=ribosomal protein S7] [protein_id=AXC48219.1]	0.3568	0.2436	0.1859	0.2137	0.1218	0.1026	0.4487	0.3269	0.3996	0.2244	156	0.3702	45.554	0.4872	0.1933
KJ468094.1_cds_AHY32771.1_65 [gene=rps7] [protein=ribosomal protein S7] [protein_id=AHY32771.1]	0.3568	0.2436	0.1859	0.2137	0.1218	0.1026	0.4487	0.3269	0.3996	0.2244	156	0.3702	45.554	0.4872	0.1933
KJ468094.1_cds_AHY32785.1_78 [gene=rps7] [protein=ribosomal protein S7] [protein_id=AHY32785.1]	0.3568	0.2436	0.1859	0.2137	0.1218	0.1026	0.4487	0.3269	0.3996	0.2244	156	0.3702	45.554	0.4872	0.1933
MK144818.1_cds_QFS94843.1_65 [gene=rps7] [protein=ribosomal protein S7] [protein_id=QFS94843.1]	0.3568	0.2436	0.1859	0.2137	0.1218	0.1026	0.4487	0.3269	0.3996	0.2244	156	0.3702	45.554	0.4872	0.1933
MK144818.1_cds_QFS94855.1_79 [gene=rps7] [protein=ribosomal protein S7] [protein_id=QFS94855.1]	0.3568	0.2436	0.1859	0.2137	0.1218	0.1026	0.4487	0.3269	0.3996	0.2244	156	0.3702	45.554	0.4872	0.1933
MT712165.1_cds_QOZ40428.1_65 [gene=rps7] [protein=ribosomal protein S7] [protein_id=QOZ40428.1]	0.3568	0.2436	0.1859	0.2137	0.1218	0.1026	0.4487	0.3269	0.3996	0.2244	156	0.3702	45.554	0.4872	0.1933
MT712165.1_cds_QOZ40442.1_79 [gene=rps7] [protein=ribosomal protein S7] [protein_id=QOZ40442.1]	0.3568	0.2436	0.1859	0.2137	0.1218	0.1026	0.4487	0.3269	0.3996	0.2244	156	0.3702	45.554	0.4872	0.1933
KX257487.1_cds_ANJ01557.1_63 [gene=rps7] [protein=ribosomal protein S7] [protein_id=ANJ01557.1]	0.3568	0.2436	0.1859	0.2137	0.1218	0.1026	0.4487	0.3269	0.3996	0.2244	156	0.3702	45.554	0.4872	0.1933
KX257487.1_cds_ANJ01575.1_80 [gene=rps7] [protein=ribosomal protein S7] [protein_id=ANJ01575.1]	0.3568	0.2436	0.1859	0.2137	0.1218	0.1026	0.4487	0.3269	0.3996	0.2244	156	0.3702	45.554	0.4872	0.1933
NC_037358.1_cds_YP_009472199.1_63 [gene=rps7] [locus_tag=DDI71_pgp022] [db_xref=GeneID:36489206	0.3568	0.2436	0.1859	0.2137	0.1218	0.1026	0.4487	0.3269	0.3996	0.2244	156	0.3702	45.554	0.4872	0.1933
NC_037358.1_cds_YP_009472216.1_80 [gene=rps7] [locus_tag=DDI71_pgp005] [db_xref=GeneID:36489234	0.3568	0.2436	0.1859	0.2137	0.1218	0.1026	0.4487	0.3269	0.3996	0.2244	156	0.3702	45.554	0.4872	0.1933
MK144821.1_cds_QFS95090.1_65 [gene=rps7] [protein=ribosomal protein S7] [protein_id=QFS95090.1]	0.3568	0.2436	0.1859	0.2137	0.1218	0.1026	0.4487	0.3269	0.3996	0.2244	156	0.3702	45.554	0.4872	0.1933
MK144821.1_cds_QFS95103.1_79 [gene=rps7] [protein=ribosomal protein S7] [protein_id=QFS95103.1]	0.3568	0.2436	0.1859	0.2137	0.1218	0.1026	0.4487	0.3269	0.3996	0.2244	156	0.3702	45.554	0.4872	0.1933
MG814008.1_cds_AXC48124.1_65 [gene=rps7] [protein=ribosomal protein S7] [protein_id=AXC48124.1]	0.3568	0.2436	0.1859	0.2137	0.1218	0.1026	0.4487	0.3269	0.3996	0.2244	156	0.3702	45.554	0.4872	0.1933
MG814008.1_cds_AXC48137.1_78 [gene=rps7] [protein=ribosomal protein S7] [protein_id=AXC48137.1]	0.3568	0.2436	0.1859	0.2137	0.1218	0.1026	0.4487	0.3269	0.3996	0.2244	156	0.3702	45.554	0.4872	0.1933
MK144828.1_cds_QFS95671.1_65 [gene=rps7] [protein=ribosomal protein S7] [protein_id=QFS95671.1]	0.3568	0.2436	0.1859	0.2137	0.1218	0.1026	0.4487	0.3269	0.3996	0.2244	156	0.3702	45.554	0.4872	0.1933
MK144828.1_cds_QFS95684.1_79 [gene=rps7] [protein=ribosomal protein S7] [protein_id=QFS95684.1]	0.3568	0.2436	0.1859	0.2137	0.1218	0.1026	0.4487	0.3269	0.3996	0.2244	156	0.3702	45.554	0.4872	0.1933
MW561116.1_cds_QYK91514.1_67 [gene=rps7] [protein=ribosomal protein S7] [protein_id=QYK91514.1]	0.3568	0.2436	0.1859	0.2137	0.1218	0.1026	0.4487	0.3269	0.3996	0.2244	156	0.3702	45.554	0.4872	0.1933
MW561116.1_cds_QYK91532.1_85 [gene=rps7] [protein=ribosomal protein S7] [protein_id=QYK91532.1]	0.3568	0.2436	0.1859	0.2137	0.1218	0.1026	0.4487	0.3269	0.3996	0.2244	156	0.3702	45.554	0.4872	0.1933
MG814007.1_cds_AXC48034.1_56 [gene=rps8] [protein=ribosomal protein S8] [protein_id=AXC48034.1]	0.3556	0.284	0.1457	0.2148	0.1407	0.1111	0.3926	0.3556	0.3605	0.2519	135	0.4268	40.343	0.4148	0.2171
MG814006.1_cds_AXC47948.1_55 [gene=rps8] [protein=ribosomal protein S8] [protein_id=AXC47948.1]	0.3556	0.284	0.1457	0.2148	0.1407	0.1111	0.3926	0.3556	0.3605	0.2519	135	0.4268	40.343	0.4148	0.2171
MK144826.1_cds_QFS95496.1_56 [gene=rps8] [protein=ribosomal protein S8] [protein_id=QFS95496.1]	0.3556	0.2815	0.1481	0.2148	0.1481	0.1111	0.3926	0.3481	0.363	0.2593	135	0.4043	47.948	0.4148	0.2248
MK144822.1_cds_QFS95165.1_56 [gene=rps8] [protein=ribosomal protein S8] [protein_id=QFS95165.1]	0.3556	0.284	0.1457	0.2148	0.1407	0.1111	0.3926	0.3556	0.3605	0.2519	135	0.4268	40.343	0.4148	0.2171
MK144829.1_cds_QFS95745.1_56 [gene=rps8] [protein=ribosomal protein S8] [protein_id=QFS95745.1]	0.3531	0.284	0.1481	0.2148	0.1481	0.1111	0.3852	0.3556	0.363	0.2593	135	0.4168	43.165	0.4148	0.2248
MK144825.1_cds_QFS95413.1_56 [gene=rps8] [protein=ribosomal protein S8] [protein_id=QFS95413.1]	0.3556	0.284	0.1457	0.2148	0.1407	0.1111	0.3926	0.3556	0.3605	0.2519	135	0.4268	40.343	0.4148	0.2171
MK144820.1_cds_QFS94998.1_56 [gene=rps8] [protein=ribosomal protein S8] [protein_id=QFS94998.1]	0.3556	0.284	0.1457	0.2148	0.1407	0.1111	0.3926	0.3556	0.3605	0.2519	135	0.4268	40.343	0.4148	0.2171
MK144823.1_cds_QFS95247.1_56 [gene=rps8] [protein=ribosomal protein S8] [protein_id=QFS95247.1]	0.3556	0.284	0.1457	0.2148	0.1407	0.1111	0.3926	0.3556	0.3605	0.2519	135	0.4268	40.343	0.4148	0.2171
MK144827.1_cds_QFS95579.1_56 [gene=rps8] [protein=ribosomal protein S8] [protein_id=QFS95579.1]	0.3556	0.284	0.1457	0.2148	0.1407	0.1111	0.3926	0.3556	0.3605	0.2519	135	0.4268	40.343	0.4148	0.2171
MK144824.1_cds_QFS95330.1_56 [gene=rps8] [protein=ribosomal protein S8] [protein_id=QFS95330.1]	0.3556	0.2815	0.1481	0.2148	0.1481	0.1111	0.3926	0.3481	0.363	0.2593	135	0.4043	47.948	0.4148	0.2248
MK144819.1_cds_QFS94915.1_56 [gene=rps8] [protein=ribosomal protein S8] [protein_id=QFS94915.1]	0.3556	0.284	0.1457	0.2148	0.1407	0.1111	0.3926	0.3556	0.3605	0.2519	135	0.4268	40.343	0.4148	0.2171
MG814009.1_cds_AXC48197.1_56 [gene=rps8] [protein=ribosomal protein S8] [protein_id=AXC48197.1]	0.3556	0.284	0.1457	0.2148	0.1407	0.1111	0.3926	0.3556	0.3605	0.2519	135	0.4268	40.343	0.4148	0.2171
KJ468094.1_cds_AHY32762.1_56 [gene=rps8] [protein=ribosomal protein S8] [protein_id=AHY32762.1]	0.3556	0.284	0.1457	0.2148	0.1407	0.1111	0.3926	0.3556	0.3605	0.2519	135	0.4268	40.343	0.4148	0.2171
MK144818.1_cds_QFS94834.1_56 [gene=rps8] [protein=ribosomal protein S8] [protein_id=QFS94834.1]	0.3556	0.284	0.1457	0.2148	0.1407	0.1111	0.3926	0.3556	0.3605	0.2519	135	0.4268	40.343	0.4148	0.2171
MT712165.1_cds_QOZ40419.1_56 [gene=rps8] [protein=ribosomal protein S8] [protein_id=QOZ40419.1]	0.3556	0.284	0.1457	0.2148	0.1407	0.1111	0.3926	0.3556	0.3605	0.2519	135	0.4268	40.343	0.4148	0.2171
KX257487.1_cds_ANJ01549.1_55 [gene=rps8] [protein=ribosomal protein S8] [protein_id=ANJ01549.1]	0.3556	0.284	0.1457	0.2148	0.1407	0.1111	0.3926	0.3556	0.3605	0.2519	135	0.4268	40.343	0.4148	0.2171
NC_037358.1_cds_YP_009472191.1_55 [gene=rps8] [locus_tag=DDI71_pgp030] [db_xref=GeneID:36489196	0.3556	0.284	0.1457	0.2148	0.1407	0.1111	0.3926	0.3556	0.3605	0.2519	135	0.4268	40.343	0.4148	0.2171
MK144821.1_cds_QFS95081.1_56 [gene=rps8] [protein=ribosomal protein S8] [protein_id=QFS95081.1]	0.3556	0.284	0.1457	0.2148	0.1407	0.1111	0.3926	0.3556	0.3605	0.2519	135	0.4268	40.343	0.4148	0.2171
MG814008.1_cds_AXC48115.1_56 [gene=rps8] [protein=ribosomal protein S8] [protein_id=AXC48115.1]	0.3556	0.284	0.1457	0.2148	0.1407	0.1111	0.3926	0.3556	0.3605	0.2519	135	0.4268	40.343	0.4148	0.2171
MK144828.1_cds_QFS95662.1_56 [gene=rps8] [protein=ribosomal protein S8] [protein_id=QFS95662.1]	0.3556	0.284	0.1457	0.2148	0.1407	0.1111	0.3926	0.3556	0.3605	0.2519	135	0.4268	40.343	0.4148	0.2171
MW561116.1_cds_QYK91504.1_57 [gene=rps8] [protein=ribosomal protein S8] [protein_id=QYK91504.1]	0.3531	0.2864	0.1432	0.2173	0.1481	0.1111	0.3852	0.3556	0.3605	0.2593	135	0.4298	44.793	0.4111	0.2248
MG814007.1_cds_AXC48032.1_54 [gene=rps11] [protein=ribosomal protein S11] [protein_id=AXC48032.	0.3046	0.2422	0.2086	0.2446	0.1367	0.1511	0.3525	0.3597	0.4532	0.2878	139	0.3789	48.175	0.536	0.2612
MG814006.1_cds_AXC47946.1_53 [gene=rps11] [protein=ribosomal protein S11] [protein_id=AXC47946.	0.3046	0.2422	0.2086	0.2446	0.1367	0.1511	0.3525	0.3597	0.4532	0.2878	139	0.3789	48.175	0.536	0.2612
MK144826.1_cds_QFS95494.1_54 [gene=rps11] [protein=ribosomal protein S11] [protein_id=QFS95494.	0.3046	0.2422	0.2086	0.2446	0.1367	0.1511	0.3525	0.3597	0.4532	0.2878	139	0.3789	48.175	0.536	0.2612
MK144822.1_cds_QFS95163.1_54 [gene=rps11] [protein=ribosomal protein S11] [protein_id=QFS95163.	0.3046	0.2446	0.2062	0.2446	0.1367	0.1439	0.3525	0.3669	0.4508	0.2806	139	0.3913	47.528	0.536	0.2537
MK144829.1_cds_QFS95743.1_54 [gene=rps11] [protein=ribosomal protein S11] [protein_id=QFS95743.	0.3046	0.2422	0.2086	0.2446	0.1367	0.1511	0.3525	0.3597	0.4532	0.2878	139	0.3789	48.175	0.536	0.2612
MK144825.1_cds_QFS95411.1_54 [gene=rps11] [protein=ribosomal protein S11] [protein_id=QFS95411.	0.3046	0.2446	0.2062	0.2446	0.1367	0.1439	0.3525	0.3669	0.4508	0.2806	139	0.3913	47.528	0.536	0.2537
MK144820.1_cds_QFS94996.1_54 [gene=rps11] [protein=ribosomal protein S11] [protein_id=QFS94996.	0.3046	0.2446	0.2062	0.2446	0.1367	0.1439	0.3525	0.3669	0.4508	0.2806	139	0.3913	47.528	0.536	0.2537
MK144823.1_cds_QFS95245.1_54 [gene=rps11] [protein=ribosomal protein S11] [protein_id=QFS95245.	0.3046	0.2446	0.2062	0.2446	0.1367	0.1439	0.3525	0.3669	0.4508	0.2806	139	0.3913	47.528	0.536	0.2537
MK144827.1_cds_QFS95577.1_54 [gene=rps11] [protein=ribosomal protein S11] [protein_id=QFS95577.	0.3046	0.2446	0.2062	0.2446	0.1367	0.1439	0.3525	0.3669	0.4508	0.2806	139	0.3913	47.528	0.536	0.2537
MK144824.1_cds_QFS95328.1_54 [gene=rps11] [protein=ribosomal protein S11] [protein_id=QFS95328.	0.3046	0.2422	0.2086	0.2446	0.1367	0.1511	0.3525	0.3597	0.4532	0.2878	139	0.3789	48.175	0.536	0.2612
MK144819.1_cds_QFS94913.1_54 [gene=rps11] [protein=ribosomal protein S11] [protein_id=QFS94913.	0.3046	0.2422	0.2086	0.2446	0.1367	0.1511	0.3525	0.3597	0.4532	0.2878	139	0.3789	48.175	0.536	0.2612
MG814009.1_cds_AXC48195.1_54 [gene=rps11] [protein=ribosomal protein S11] [protein_id=AXC48195.	0.3046	0.2422	0.2086	0.2446	0.1367	0.1511	0.3525	0.3597	0.4532	0.2878	139	0.3789	48.175	0.536	0.2612
KJ468094.1_cds_AHY32760.1_54 [gene=rps11] [protein=ribosomal protein S11] [protein_id=AHY32760.	0.3046	0.2422	0.2086	0.2446	0.1367	0.1511	0.3525	0.3597	0.4532	0.2878	139	0.3789	48.175	0.536	0.2612
MK144818.1_cds_QFS94832.1_54 [gene=rps11] [protein=ribosomal protein S11] [protein_id=QFS94832.	0.3046	0.2422	0.2086	0.2446	0.1367	0.1511	0.3525	0.3597	0.4532	0.2878	139	0.3789	48.175	0.536	0.2612
MT712165.1_cds_QOZ40417.1_54 [gene=rps11] [protein=ribosomal protein S11] [protein_id=QOZ40417.	0.3046	0.2422	0.2086	0.2446	0.1367	0.1511	0.3525	0.3597	0.4532	0.2878	139	0.3789	48.175	0.536	0.2612
KX257487.1_cds_ANJ01547.1_53 [gene=rps11] [protein=ribosomal protein S11] [protein_id=ANJ01547.	0.3046	0.2422	0.2086	0.2446	0.1367	0.1511	0.3525	0.3597	0.4532	0.2878	139	0.3789	48.175	0.536	0.2612
NC_037358.1_cds_YP_009472189.1_53 [gene=rps11] [locus_tag=DDI71_pgp032] [db_xref=GeneID:3648919	0.3046	0.2422	0.2086	0.2446	0.1367	0.1511	0.3525	0.3597	0.4532	0.2878	139	0.3789	48.175	0.536	0.2612
MK144821.1_cds_QFS95079.1_54 [gene=rps11] [protein=ribosomal protein S11] [protein_id=QFS95079.	0.3046	0.2422	0.2086	0.2446	0.1367	0.1511	0.3525	0.3597	0.4532	0.2878	139	0.3789	48.175	0.536	0.2612
MG814008.1_cds_AXC48113.1_54 [gene=rps11] [protein=ribosomal protein S11] [protein_id=AXC48113.	0.3046	0.2422	0.2086	0.2446	0.1367	0.1511	0.3525	0.3597	0.4532	0.2878	139	0.3789	48.175	0.536	0.2612
MK144828.1_cds_QFS95660.1_54 [gene=rps11] [protein=ribosomal protein S11] [protein_id=QFS95660.	0.3046	0.2422	0.2086	0.2446	0.1367	0.1511	0.3525	0.3597	0.4532	0.2878	139	0.3789	48.175	0.536	0.2612
MW561116.1_cds_QYK91501.1_54 [gene=rps11] [protein=ribosomal protein S11] [protein_id=QYK91501.	0.307	0.235	0.211	0.247	0.1439	0.1583	0.3525	0.3453	0.458	0.3022	139	0.3437	49.224	0.536	0.2761
MG814007.1_cds_AXC47979.1_1 [gene=rps12] [protein=ribosomal protein S12] [exception=trans-splic	0.3025	0.2493	0.2269	0.2213	0.1261	0.1933	0.3445	0.3361	0.4482	0.3193	119	0.3764	46.588	0.5126	0.3077
MG814007.1_cds_AXC48023.1_45 [gene=rps12] [protein=ribosomal protein S12] [exception=trans-spli	0.3025	0.2493	0.2269	0.2213	0.1261	0.1933	0.3445	0.3361	0.4482	0.3193	119	0.3764	46.588	0.5126	0.3077
MG814006.1_cds_AXC47894.1_1 [gene=rps12] [protein=ribosomal protein S12] [exception=trans-splic	0.3025	0.2493	0.2269	0.2213	0.1261	0.1933	0.3445	0.3361	0.4482	0.3193	119	0.3764	46.588	0.5126	0.3077
MG814006.1_cds_AXC47937.1_44 [gene=rps12] [protein=ribosomal protein S12] [exception=trans-spli	0.3025	0.2493	0.2269	0.2213	0.1261	0.1933	0.3445	0.3361	0.4482	0.3193	119	0.3764	46.588	0.5126	0.3077
MK144826.1_cds_QFS95443.1_1 [gene=rps12] [protein=ribosomal protein S12] [exception=trans-splic	0.3025	0.2493	0.2269	0.2213	0.1261	0.1933	0.3445	0.3361	0.4482	0.3193	119	0.3764	46.588	0.5126	0.3077
MK144826.1_cds_QFS95485.1_45 [gene=rps12] [protein=ribosomal protein S12] [exception=trans-spli	0.3025	0.2493	0.2269	0.2213	0.1261	0.1933	0.3445	0.3361	0.4482	0.3193	119	0.3764	46.588	0.5126	0.3077
MK144822.1_cds_QFS95111.1_1 [gene=rps12] [protein=ribosomal protein S12] [exception=trans-splic	0.3025	0.2493	0.2269	0.2213	0.1261	0.1933	0.3445	0.3361	0.4482	0.3193	119	0.3764	46.588	0.5126	0.3077
MK144822.1_cds_QFS95154.1_45 [gene=rps12] [protein=ribosomal protein S12] [exception=trans-spli	0.3025	0.2493	0.2269	0.2213	0.1261	0.1933	0.3445	0.3361	0.4482	0.3193	119	0.3764	46.588	0.5126	0.3077
MK144829.1_cds_QFS95692.1_1 [gene=rps12] [protein=ribosomal protein S12] [exception=trans-splic	0.3025	0.2493	0.2269	0.2213	0.1261	0.1933	0.3445	0.3361	0.4482	0.3193	119	0.3764	46.588	0.5126	0.3077
MK144829.1_cds_QFS95734.1_45 [gene=rps12] [protein=ribosomal protein S12] [exception=trans-spli	0.3025	0.2493	0.2269	0.2213	0.1261	0.1933	0.3445	0.3361	0.4482	0.3193	119	0.3764	46.588	0.5126	0.3077
MK144825.1_cds_QFS95360.1_1 [gene=rps12] [protein=ribosomal protein S12] [exception=trans-splic	0.3025	0.2493	0.2269	0.2213	0.1261	0.1933	0.3445	0.3361	0.4482	0.3193	119	0.3764	46.588	0.5126	0.3077
MK144825.1_cds_QFS95402.1_45 [gene=rps12] [protein=ribosomal protein S12] [exception=trans-spli	0.3025	0.2493	0.2269	0.2213	0.1261	0.1933	0.3445	0.3361	0.4482	0.3193	119	0.3764	46.588	0.5126	0.3077
MK144820.1_cds_QFS94945.1_1 [gene=rps12] [protein=ribosomal protein S12] [exception=trans-splic	0.3025	0.2493	0.2269	0.2213	0.1261	0.1933	0.3445	0.3361	0.4482	0.3193	119	0.3764	46.588	0.5126	0.3077
MK144820.1_cds_QFS94987.1_45 [gene=rps12] [protein=ribosomal protein S12] [exception=trans-spli	0.3025	0.2493	0.2269	0.2213	0.1261	0.1933	0.3445	0.3361	0.4482	0.3193	119	0.3764	46.588	0.5126	0.3077
MK144823.1_cds_QFS95194.1_1 [gene=rps12] [protein=ribosomal protein S12] [exception=trans-splic	0.3025	0.2493	0.2269	0.2213	0.1261	0.1933	0.3445	0.3361	0.4482	0.3193	119	0.3764	46.588	0.5126	0.3077
MK144823.1_cds_QFS95236.1_45 [gene=rps12] [protein=ribosomal protein S12] [exception=trans-spli	0.3025	0.2493	0.2269	0.2213	0.1261	0.1933	0.3445	0.3361	0.4482	0.3193	119	0.3764	46.588	0.5126	0.3077
MK144827.1_cds_QFS95526.1_1 [gene=rps12] [protein=ribosomal protein S12] [exception=trans-splic	0.3025	0.2493	0.2269	0.2213	0.1261	0.1933	0.3445	0.3361	0.4482	0.3193	119	0.3764	46.588	0.5126	0.3077
MK144827.1_cds_QFS95568.1_45 [gene=rps12] [protein=ribosomal protein S12] [exception=trans-spli	0.3025	0.2493	0.2269	0.2213	0.1261	0.1933	0.3445	0.3361	0.4482	0.3193	119	0.3764	46.588	0.5126	0.3077
MK144824.1_cds_QFS95277.1_1 [gene=rps12] [protein=ribosomal protein S12] [exception=trans-splic	0.3025	0.2493	0.2269	0.2213	0.1261	0.1933	0.3445	0.3361	0.4482	0.3193	119	0.3764	46.588	0.5126	0.3077
MK144824.1_cds_QFS95319.1_45 [gene=rps12] [protein=ribosomal protein S12] [exception=trans-spli	0.3025	0.2493	0.2269	0.2213	0.1261	0.1933	0.3445	0.3361	0.4482	0.3193	119	0.3764	46.588	0.5126	0.3077
MK144819.1_cds_QFS94862.1_1 [gene=rps12] [protein=ribosomal protein S12] [exception=trans-splic	0.3025	0.2493	0.2269	0.2213	0.1261	0.1933	0.3445	0.3361	0.4482	0.3193	119	0.3764	46.588	0.5126	0.3077
MK144819.1_cds_QFS94904.1_45 [gene=rps12] [protein=ribosomal protein S12] [exception=trans-spli	0.3025	0.2493	0.2269	0.2213	0.1261	0.1933	0.3445	0.3361	0.4482	0.3193	119	0.3764	46.588	0.5126	0.3077
MG814009.1_cds_AXC48143.1_1 [gene=rps12] [protein=ribosomal protein S12] [exception=trans-splic	0.3025	0.2493	0.2269	0.2213	0.1261	0.1933	0.3445	0.3361	0.4482	0.3193	119	0.3764	46.588	0.5126	0.3077
MG814009.1_cds_AXC48186.1_45 [gene=rps12] [protein=ribosomal protein S12] [exception=trans-spli	0.3025	0.2493	0.2269	0.2213	0.1261	0.1933	0.3445	0.3361	0.4482	0.3193	119	0.3764	46.588	0.5126	0.3077
KJ468094.1_cds_AHY32751.1_1 [gene=rps12] [protein=ribosomal protein S12] [exception=trans-splic	0.3025	0.2493	0.2269	0.2213	0.1261	0.1933	0.3445	0.3361	0.4482	0.3193	119	0.3764	46.588	0.5126	0.3077
KJ468094.1_cds_AHY32784.1_45 [gene=rps12] [protein=ribosomal protein S12] [exception=trans-spli	0.3025	0.2493	0.2269	0.2213	0.1261	0.1933	0.3445	0.3361	0.4482	0.3193	119	0.3764	46.588	0.5126	0.3077
MK144818.1_cds_QFS94779.1_1 [gene=rps12] [protein=ribosomal protein S12] [exception=trans-splic	0.3025	0.2493	0.2269	0.2213	0.1261	0.1933	0.3445	0.3361	0.4482	0.3193	119	0.3764	46.588	0.5126	0.3077
MK144818.1_cds_QFS94823.1_45 [gene=rps12] [protein=ribosomal protein S12] [exception=trans-spli	0.3025	0.2493	0.2269	0.2213	0.1261	0.1933	0.3445	0.3361	0.4482	0.3193	119	0.3764	46.588	0.5126	0.3077
MT712165.1_cds_QOZ40408.1_1 [gene=rps12] [protein=ribosomal protein S12] [exception=trans-splic	0.3025	0.2493	0.2269	0.2213	0.1261	0.1933	0.3445	0.3361	0.4482	0.3193	119	0.3764	46.588	0.5126	0.3077
MT712165.1_cds_QOZ40407.1_45 [gene=rps12] [protein=ribosomal protein S12] [exception=trans-spli	0.3025	0.2493	0.2269	0.2213	0.1261	0.1933	0.3445	0.3361	0.4482	0.3193	119	0.3764	46.588	0.5126	0.3077
KX257487.1_cds_ANJ01538.1_1 [gene=rps12] [protein=ribosomal protein S12] [exception=trans-splic	0.3025	0.2493	0.2269	0.2213	0.1261	0.1933	0.3445	0.3361	0.4482	0.3193	119	0.3764	46.588	0.5126	0.3077
KX257487.1_cds_ANJ01574.1_44 [gene=rps12] [protein=ribosomal protein S12] [exception=trans-spli	0.3025	0.2493	0.2269	0.2213	0.1261	0.1933	0.3445	0.3361	0.4482	0.3193	119	0.3764	46.588	0.5126	0.3077
NC_037358.1_cds_YP_009472137.1_1 [gene=rps12] [locus_tag=DDI71_pgp041] [db_xref=GeneID:36489239	0.3025	0.2493	0.2269	0.2213	0.1261	0.1933	0.3445	0.3361	0.4482	0.3193	119	0.3764	46.588	0.5126	0.3077
NC_037358.1_cds_YP_009472180.1_44 [gene=rps12] [locus_tag=DDI71_pgp042] [db_xref=GeneID:3648918	0.3025	0.2493	0.2269	0.2213	0.1261	0.1933	0.3445	0.3361	0.4482	0.3193	119	0.3764	46.588	0.5126	0.3077
MK144821.1_cds_QFS95028.1_1 [gene=rps12] [protein=ribosomal protein S12] [exception=trans-splic	0.3025	0.2493	0.2269	0.2213	0.1261	0.1933	0.3445	0.3361	0.4482	0.3193	119	0.3764	46.588	0.5126	0.3077
MK144821.1_cds_QFS95070.1_45 [gene=rps12] [protein=ribosomal protein S12] [exception=trans-spli	0.3025	0.2493	0.2269	0.2213	0.1261	0.1933	0.3445	0.3361	0.4482	0.3193	119	0.3764	46.588	0.5126	0.3077
MG814008.1_cds_AXC48061.1_1 [gene=rps12] [protein=ribosomal protein S12] [exception=trans-splic	0.3025	0.2493	0.2269	0.2213	0.1261	0.1933	0.3445	0.3361	0.4482	0.3193	119	0.3764	46.588	0.5126	0.3077
MG814008.1_cds_AXC48104.1_45 [gene=rps12] [protein=ribosomal protein S12] [exception=trans-spli	0.3025	0.2493	0.2269	0.2213	0.1261	0.1933	0.3445	0.3361	0.4482	0.3193	119	0.3764	46.588	0.5126	0.3077
MK144828.1_cds_QFS95609.1_1 [gene=rps12] [protein=ribosomal protein S12] [exception=trans-splic	0.3025	0.2493	0.2269	0.2213	0.1261	0.1933	0.3445	0.3361	0.4482	0.3193	119	0.3764	46.588	0.5126	0.3077
MK144828.1_cds_QFS95651.1_45 [gene=rps12] [protein=ribosomal protein S12] [exception=trans-spli	0.3025	0.2493	0.2269	0.2213	0.1261	0.1933	0.3445	0.3361	0.4482	0.3193	119	0.3764	46.588	0.5126	0.3077
MW561116.1_cds_QYK91448.1_1 [gene=rps12] [protein=ribosomal protein S12] [exception=trans-splic	0.3025	0.2493	0.2269	0.2213	0.1261	0.1933	0.3445	0.3361	0.4482	0.3193	119	0.3764	46.588	0.5126	0.3077
MW561116.1_cds_QYK91492.1_45 [gene=rps12] [protein=ribosomal protein S12] [exception=trans-spli	0.3025	0.2493	0.2269	0.2213	0.1261	0.1933	0.3445	0.3361	0.4482	0.3193	119	0.3764	46.588	0.5126	0.3077
MG814007.1_cds_AXC47992.1_14 [gene=rps14] [protein=ribosomal protein S14] [protein_id=AXC47992.	0.3531	0.264	0.1518	0.231	0.2277	0.0495	0.4059	0.3168	0.3828	0.2772	101	0.3757	40.514	0.4356	0.2474
MG814006.1_cds_AXC47906.1_13 [gene=rps14] [protein=ribosomal protein S14] [protein_id=AXC47906.	0.3531	0.264	0.1518	0.231	0.2277	0.0495	0.4059	0.3168	0.3828	0.2772	101	0.3757	40.514	0.4356	0.2474
MK144826.1_cds_QFS95455.1_14 [gene=rps14] [protein=ribosomal protein S14] [protein_id=QFS95455.	0.3531	0.264	0.1518	0.231	0.2277	0.0495	0.4059	0.3168	0.3828	0.2772	101	0.3757	40.514	0.4356	0.2474
MK144822.1_cds_QFS95123.1_14 [gene=rps14] [protein=ribosomal protein S14] [protein_id=QFS95123.	0.3531	0.264	0.1518	0.231	0.2277	0.0495	0.4059	0.3168	0.3828	0.2772	101	0.3757	40.514	0.4356	0.2474
MK144829.1_cds_QFS95704.1_14 [gene=rps14] [protein=ribosomal protein S14] [protein_id=QFS95704.	0.3531	0.264	0.1518	0.231	0.2277	0.0495	0.4059	0.3168	0.3828	0.2772	101	0.3757	40.514	0.4356	0.2474
MK144825.1_cds_QFS95372.1_14 [gene=rps14] [protein=ribosomal protein S14] [protein_id=QFS95372.	0.3531	0.264	0.1518	0.231	0.2277	0.0495	0.4059	0.3168	0.3828	0.2772	101	0.3757	40.514	0.4356	0.2474
MK144820.1_cds_QFS94957.1_14 [gene=rps14] [protein=ribosomal protein S14] [protein_id=QFS94957.	0.3531	0.264	0.1518	0.231	0.2277	0.0495	0.4059	0.3168	0.3828	0.2772	101	0.3757	40.514	0.4356	0.2474
MK144823.1_cds_QFS95206.1_14 [gene=rps14] [protein=ribosomal protein S14] [protein_id=QFS95206.	0.3531	0.264	0.1518	0.231	0.2277	0.0495	0.4059	0.3168	0.3828	0.2772	101	0.3757	40.514	0.4356	0.2474
MK144827.1_cds_QFS95538.1_14 [gene=rps14] [protein=ribosomal protein S14] [protein_id=QFS95538.	0.3531	0.264	0.1518	0.231	0.2277	0.0495	0.4059	0.3168	0.3828	0.2772	101	0.3757	40.514	0.4356	0.2474
MK144824.1_cds_QFS95289.1_14 [gene=rps14] [protein=ribosomal protein S14] [protein_id=QFS95289.	0.3531	0.264	0.1518	0.231	0.2277	0.0495	0.4059	0.3168	0.3828	0.2772	101	0.3757	40.514	0.4356	0.2474
MK144819.1_cds_QFS94874.1_14 [gene=rps14] [protein=ribosomal protein S14] [protein_id=QFS94874.	0.3531	0.264	0.1518	0.231	0.2277	0.0495	0.4059	0.3168	0.3828	0.2772	101	0.3757	40.514	0.4356	0.2474
MG814009.1_cds_AXC48155.1_14 [gene=rps14] [protein=ribosomal protein S14] [protein_id=AXC48155.	0.3531	0.264	0.1518	0.231	0.2277	0.0495	0.4059	0.3168	0.3828	0.2772	101	0.3757	40.514	0.4356	0.2474
KJ468094.1_cds_AHY32720.1_14 [gene=rps14] [protein=ribosomal protein S14] [protein_id=AHY32720.	0.3531	0.264	0.1518	0.231	0.2277	0.0495	0.4059	0.3168	0.3828	0.2772	101	0.3757	40.514	0.4356	0.2474
MK144818.1_cds_QFS94792.1_14 [gene=rps14] [protein=ribosomal protein S14] [protein_id=QFS94792.	0.3531	0.264	0.1518	0.231	0.2277	0.0495	0.4059	0.3168	0.3828	0.2772	101	0.3757	40.514	0.4356	0.2474
MT712165.1_cds_QOZ40376.1_14 [gene=rps14] [protein=ribosomal protein S14] [protein_id=QOZ40376.	0.3531	0.264	0.1518	0.231	0.2277	0.0495	0.4059	0.3168	0.3828	0.2772	101	0.3757	40.514	0.4356	0.2474
KX257487.1_cds_ANJ01507.1_13 [gene=rps14] [protein=ribosomal protein S14] [protein_id=ANJ01507.	0.3531	0.264	0.1518	0.231	0.2277	0.0495	0.4059	0.3168	0.3828	0.2772	101	0.3757	40.514	0.4356	0.2474
NC_037358.1_cds_YP_009472149.1_13 [gene=rps14] [locus_tag=DDI71_pgp073] [db_xref=GeneID:3648914	0.3531	0.264	0.1518	0.231	0.2277	0.0495	0.4059	0.3168	0.3828	0.2772	101	0.3757	40.514	0.4356	0.2474
MK144821.1_cds_QFS95040.1_14 [gene=rps14] [protein=ribosomal protein S14] [protein_id=QFS95040.	0.3531	0.264	0.1518	0.231	0.2277	0.0495	0.4059	0.3168	0.3828	0.2772	101	0.3757	40.514	0.4356	0.2474
MG814008.1_cds_AXC48074.1_14 [gene=rps14] [protein=ribosomal protein S14] [protein_id=AXC48074.	0.3531	0.264	0.1518	0.231	0.2277	0.0495	0.4059	0.3168	0.3828	0.2772	101	0.3757	40.514	0.4356	0.2474
MK144828.1_cds_QFS95621.1_14 [gene=rps14] [protein=ribosomal protein S14] [protein_id=QFS95621.	0.3531	0.264	0.1518	0.231	0.2277	0.0495	0.4059	0.3168	0.3828	0.2772	101	0.3757	40.514	0.4356	0.2474
MW561116.1_cds_QYK91461.1_14 [gene=rps14] [protein=ribosomal protein S14] [protein_id=QYK91461.	0.3498	0.264	0.1551	0.231	0.2277	0.0594	0.396	0.3168	0.3861	0.2871	101	0.3879	42.826	0.4356	0.2577
MG814007.1_cds_AXC48040.1_63 [gene=ycf2] [protein=hypothetical chloroplast RF21] [protein_id=AX	0.3108	0.3119	0.184	0.1933	0.2048	0.1651	0.2747	0.3555	0.3773	0.3699	2290	0.2768	53.243	0.381	0.3444
MG814007.1_cds_AXC48056.1_80 [gene=ycf2] [protein=hypothetical chloroplast RF21] [protein_id=AX	0.3108	0.3119	0.184	0.1933	0.2048	0.1651	0.2747	0.3555	0.3773	0.3699	2290	0.2768	53.243	0.381	0.3444
MG814006.1_cds_AXC47955.1_62 [gene=ycf2] [protein=hypothetical chloroplast RF21] [protein_id=AX	0.3108	0.3119	0.184	0.1933	0.2048	0.1651	0.2747	0.3555	0.3773	0.3699	2290	0.2768	53.243	0.381	0.3444
MG814006.1_cds_AXC47973.1_83 [gene=ycf2] [protein=hypothetical chloroplast RF21] [protein_id=AX	0.3108	0.3119	0.184	0.1933	0.2048	0.1651	0.2747	0.3555	0.3773	0.3699	2290	0.2768	53.243	0.381	0.3444
MK144826.1_cds_QFS95502.1_63 [gene=ycf2] [protein=hypothetical chloroplast RF21] [protein_id=QF	0.3103	0.3128	0.184	0.1929	0.2039	0.1651	0.2742	0.3568	0.3769	0.369	2290	0.2762	53.248	0.3808	0.3441
MK144826.1_cds_QFS95519.1_81 [gene=ycf2] [protein=hypothetical chloroplast RF21] [protein_id=QF	0.3103	0.3128	0.184	0.1929	0.2039	0.1651	0.2742	0.3568	0.3769	0.369	2290	0.2762	53.248	0.3808	0.3441
MK144822.1_cds_QFS95172.1_63 [gene=ycf2] [protein=hypothetical chloroplast RF21] [protein_id=QF	0.3109	0.3119	0.184	0.1932	0.2048	0.1651	0.2747	0.3555	0.3771	0.3699	2290	0.2755	53.282	0.3808	0.3444
MK144822.1_cds_QFS95189.1_81 [gene=ycf2] [protein=hypothetical chloroplast RF21] [protein_id=QF	0.3109	0.3119	0.184	0.1932	0.2048	0.1651	0.2747	0.3555	0.3771	0.3699	2290	0.2755	53.282	0.3808	0.3444
MK144829.1_cds_QFS95752.1_63 [gene=ycf2] [protein=hypothetical chloroplast RF21] [protein_id=QF	0.3109	0.3124	0.1837	0.193	0.2044	0.1651	0.2747	0.3559	0.3767	0.3694	2290	0.2762	53.275	0.3803	0.3442
MK144829.1_cds_QFS95768.1_81 [gene=ycf2] [protein=hypothetical chloroplast RF21] [protein_id=QF	0.3109	0.3124	0.1837	0.193	0.2044	0.1651	0.2747	0.3559	0.3767	0.3694	2290	0.2762	53.275	0.3803	0.3442
MK144825.1_cds_QFS95420.1_63 [gene=ycf2] [protein=hypothetical chloroplast RF21] [protein_id=QF	0.3109	0.3119	0.184	0.1932	0.2048	0.1651	0.2747	0.3555	0.3771	0.3699	2290	0.2755	53.282	0.3808	0.3444
MK144825.1_cds_QFS95437.1_81 [gene=ycf2] [protein=hypothetical chloroplast RF21] [protein_id=QF	0.3109	0.3119	0.184	0.1932	0.2048	0.1651	0.2747	0.3555	0.3771	0.3699	2290	0.2755	53.282	0.3808	0.3444
MK144820.1_cds_QFS95005.1_63 [gene=ycf2] [protein=hypothetical chloroplast RF21] [protein_id=QF	0.3109	0.3119	0.184	0.1932	0.2048	0.1651	0.2747	0.3555	0.3771	0.3699	2290	0.2755	53.282	0.3808	0.3444
MK144820.1_cds_QFS95022.1_81 [gene=ycf2] [protein=hypothetical chloroplast RF21] [protein_id=QF	0.3109	0.3119	0.184	0.1932	0.2048	0.1651	0.2747	0.3555	0.3771	0.3699	2290	0.2755	53.282	0.3808	0.3444
MK144823.1_cds_QFS95254.1_63 [gene=ycf2] [protein=hypothetical chloroplast RF21] [protein_id=QF	0.3109	0.3119	0.184	0.1932	0.2048	0.1651	0.2747	0.3555	0.3771	0.3699	2290	0.2755	53.282	0.3808	0.3444
MK144823.1_cds_QFS95271.1_81 [gene=ycf2] [protein=hypothetical chloroplast RF21] [protein_id=QF	0.3109	0.3119	0.184	0.1932	0.2048	0.1651	0.2747	0.3555	0.3771	0.3699	2290	0.2755	53.282	0.3808	0.3444
MK144827.1_cds_QFS95586.1_63 [gene=ycf2] [protein=hypothetical chloroplast RF21] [protein_id=QF	0.3109	0.3119	0.184	0.1932	0.2048	0.1651	0.2747	0.3555	0.3771	0.3699	2290	0.2755	53.282	0.3808	0.3444
MK144827.1_cds_QFS95603.1_81 [gene=ycf2] [protein=hypothetical chloroplast RF21] [protein_id=QF	0.3109	0.3119	0.184	0.1932	0.2048	0.1651	0.2747	0.3555	0.3771	0.3699	2290	0.2755	53.282	0.3808	0.3444
MK144824.1_cds_QFS95337.1_63 [gene=ycf2] [protein=hypothetical chloroplast RF21] [protein_id=QF	0.3109	0.3124	0.1837	0.193	0.2048	0.1651	0.2742	0.3559	0.3767	0.3699	2290	0.2762	53.284	0.3801	0.3447
MK144824.1_cds_QFS95354.1_81 [gene=ycf2] [protein=hypothetical chloroplast RF21] [protein_id=QF	0.3109	0.3124	0.1837	0.193	0.2048	0.1651	0.2742	0.3559	0.3767	0.3699	2290	0.2762	53.284	0.3801	0.3447
MK144819.1_cds_QFS94921.1_63 [gene=ycf2] [protein=hypothetical chloroplast RF21] [protein_id=QF	0.3109	0.3118	0.1841	0.1932	0.2048	0.1655	0.2747	0.355	0.3773	0.3703	2290	0.2755	53.299	0.3808	0.3448
MK144819.1_cds_QFS94938.1_81 [gene=ycf2] [protein=hypothetical chloroplast RF21] [protein_id=QF	0.3109	0.3118	0.1841	0.1932	0.2048	0.1655	0.2747	0.355	0.3773	0.3703	2290	0.2755	53.299	0.3808	0.3448
MG814009.1_cds_AXC48204.1_63 [gene=ycf2] [protein=hypothetical chloroplast RF21] [protein_id=AX	0.3108	0.3119	0.184	0.1933	0.2048	0.1651	0.2747	0.3555	0.3773	0.3699	2290	0.2768	53.243	0.381	0.3444
MG814009.1_cds_AXC48221.1_80 [gene=ycf2] [protein=hypothetical chloroplast RF21] [protein_id=AX	0.3108	0.3119	0.184	0.1933	0.2048	0.1651	0.2747	0.3555	0.3773	0.3699	2290	0.2768	53.243	0.381	0.3444
KJ468094.1_cds_AHY32769.1_63 [gene=ycf2] [protein=hypothetical chloroplast RF21] [protein_id=AH	0.3108	0.3119	0.184	0.1933	0.2048	0.1651	0.2747	0.3555	0.3773	0.3699	2290	0.2768	53.243	0.381	0.3444
KJ468094.1_cds_AHY32787.1_80 [gene=ycf2] [protein=hypothetical chloroplast RF21] [protein_id=AH	0.3108	0.3119	0.184	0.1933	0.2048	0.1651	0.2747	0.3555	0.3773	0.3699	2290	0.2768	53.243	0.381	0.3444
MK144818.1_cds_QFS94841.1_63 [gene=ycf2] [protein=hypothetical chloroplast RF21] [protein_id=QF	0.3108	0.3119	0.184	0.1933	0.2048	0.1651	0.2747	0.3555	0.3773	0.3699	2290	0.2768	53.243	0.381	0.3444
MK144818.1_cds_QFS94857.1_81 [gene=ycf2] [protein=hypothetical chloroplast RF21] [protein_id=QF	0.3108	0.3119	0.184	0.1933	0.2048	0.1651	0.2747	0.3555	0.3773	0.3699	2290	0.2768	53.243	0.381	0.3444
MT712165.1_cds_QOZ40426.1_63 [gene=ycf2] [protein=hypothetical chloroplast RF21] [protein_id=QO	0.3108	0.3119	0.184	0.1933	0.2048	0.1651	0.2747	0.3555	0.3773	0.3699	2290	0.2768	53.243	0.381	0.3444
MT712165.1_cds_QOZ40444.1_81 [gene=ycf2] [protein=hypothetical chloroplast RF21] [protein_id=QO	0.3108	0.3119	0.184	0.1933	0.2048	0.1651	0.2747	0.3555	0.3773	0.3699	2290	0.2768	53.243	0.381	0.3444
KX257487.1_cds_ANJ01556.1_62 [gene=ycf2] [protein=hypothetical chloroplast RF21] [protein_id=AN	0.3108	0.3119	0.184	0.1933	0.2048	0.1651	0.2747	0.3555	0.3773	0.3699	2290	0.2768	53.243	0.381	0.3444
KX257487.1_cds_ANJ01576.1_81 [gene=ycf2] [protein=hypothetical chloroplast RF21] [protein_id=AN	0.3108	0.3119	0.184	0.1933	0.2048	0.1651	0.2747	0.3555	0.3773	0.3699	2290	0.2768	53.243	0.381	0.3444
NC_037358.1_cds_YP_009472198.1_62 [gene=ycf2] [locus_tag=DDI71_pgp023] [db_xref=GeneID:36489204	0.3108	0.3119	0.184	0.1933	0.2048	0.1651	0.2747	0.3555	0.3773	0.3699	2290	0.2768	53.243	0.381	0.3444
NC_037358.1_cds_YP_009472217.1_81 [gene=ycf2] [locus_tag=DDI71_pgp004] [db_xref=GeneID:36489236	0.3108	0.3119	0.184	0.1933	0.2048	0.1651	0.2747	0.3555	0.3773	0.3699	2290	0.2768	53.243	0.381	0.3444
MK144821.1_cds_QFS95088.1_63 [gene=ycf2] [protein=hypothetical chloroplast RF21] [protein_id=QF	0.3109	0.3119	0.184	0.1932	0.2048	0.1651	0.2747	0.3555	0.3771	0.3699	2290	0.2755	53.282	0.3808	0.3444
MK144821.1_cds_QFS95105.1_81 [gene=ycf2] [protein=hypothetical chloroplast RF21] [protein_id=QF	0.3109	0.3119	0.184	0.1932	0.2048	0.1651	0.2747	0.3555	0.3771	0.3699	2290	0.2755	53.282	0.3808	0.3444
MG814008.1_cds_AXC48122.1_63 [gene=ycf2] [protein=hypothetical chloroplast RF21] [protein_id=AX	0.3107	0.3119	0.1843	0.1931	0.2053	0.1651	0.2754	0.3542	0.3774	0.3704	2284	0.2767	53.233	0.3809	0.3449
MG814008.1_cds_AXC48139.1_80 [gene=ycf2] [protein=hypothetical chloroplast RF21] [protein_id=AX	0.3107	0.3119	0.1843	0.1931	0.2053	0.1651	0.2754	0.3542	0.3774	0.3704	2284	0.2767	53.233	0.3809	0.3449
MK144828.1_cds_QFS95669.1_63 [gene=ycf2] [protein=hypothetical chloroplast RF21] [protein_id=QF	0.3109	0.3119	0.184	0.1932	0.2048	0.1651	0.2747	0.3555	0.3771	0.3699	2290	0.2755	53.282	0.3808	0.3444
MK144828.1_cds_QFS95686.1_81 [gene=ycf2] [protein=hypothetical chloroplast RF21] [protein_id=QF	0.3109	0.3119	0.184	0.1932	0.2048	0.1651	0.2747	0.3555	0.3771	0.3699	2290	0.2755	53.282	0.3808	0.3444
MW561116.1_cds_QYK91512.1_65 [gene=ycf2] [protein=hypothetical protein Ycf2] [protein_id=QYK915	0.3103	0.3119	0.1842	0.1937	0.2055	0.1656	0.2752	0.3536	0.3779	0.3712	2282	0.2662	53.364	0.3812	0.3459
MW561116.1_cds_QYK91534.1_87 [gene=ycf2] [protein=hypothetical protein Ycf2] [exception=RNA edi	0.3103	0.312	0.1839	0.1938	0.2055	0.1661	0.2752	0.3532	0.3777	0.3716	2282	0.2373	53.428	0.3808	0.3464
MG814007.1_cds_AXC47989.1_11 [gene=ycf3] [protein=hypothetical chloroplast RF34] [protein_id=AX	0.3214	0.2857	0.1865	0.2063	0.1607	0.1429	0.3036	0.3929	0.3929	0.3036	168	0.4089	53.851	0.4375	0.2733
MG814006.1_cds_AXC47903.1_10 [gene=ycf3] [protein=hypothetical chloroplast RF34] [protein_id=AX	0.3214	0.2857	0.1865	0.2063	0.1607	0.1429	0.3036	0.3929	0.3929	0.3036	168	0.4089	53.851	0.4375	0.2733
MK144826.1_cds_QFS95452.1_11 [gene=ycf3] [protein=hypothetical chloroplast RF34] [protein_id=QF	0.3194	0.2857	0.1865	0.2083	0.1667	0.1429	0.2976	0.3929	0.3948	0.3095	168	0.4089	53.282	0.4375	0.2795
MK144822.1_cds_QFS95120.1_11 [gene=ycf3] [protein=hypothetical chloroplast RF34] [protein_id=QF	0.3214	0.2857	0.1865	0.2063	0.1607	0.1429	0.3036	0.3929	0.3929	0.3036	168	0.4089	53.851	0.4375	0.2733
MK144829.1_cds_QFS95701.1_11 [gene=ycf3] [protein=hypothetical chloroplast RF34] [protein_id=QF	0.3194	0.2857	0.1865	0.2083	0.1667	0.1429	0.2976	0.3929	0.3948	0.3095	168	0.4089	53.282	0.4375	0.2795
MK144825.1_cds_QFS95369.1_11 [gene=ycf3] [protein=hypothetical chloroplast RF34] [protein_id=QF	0.3214	0.2857	0.1865	0.2063	0.1607	0.1429	0.3036	0.3929	0.3929	0.3036	168	0.4089	53.851	0.4375	0.2733
MK144820.1_cds_QFS94954.1_11 [gene=ycf3] [protein=hypothetical chloroplast RF34] [protein_id=QF	0.3214	0.2857	0.1865	0.2063	0.1607	0.1429	0.3036	0.3929	0.3929	0.3036	168	0.4089	53.851	0.4375	0.2733
MK144823.1_cds_QFS95203.1_11 [gene=ycf3] [protein=hypothetical chloroplast RF34] [protein_id=QF	0.3214	0.2857	0.1865	0.2063	0.1607	0.1429	0.3036	0.3929	0.3929	0.3036	168	0.4089	53.851	0.4375	0.2733
MK144827.1_cds_QFS95535.1_11 [gene=ycf3] [protein=hypothetical chloroplast RF34] [protein_id=QF	0.3214	0.2857	0.1865	0.2063	0.1607	0.1429	0.3036	0.3929	0.3929	0.3036	168	0.4089	53.851	0.4375	0.2733
MK144824.1_cds_QFS95286.1_11 [gene=ycf3] [protein=hypothetical chloroplast RF34] [protein_id=QF	0.3194	0.2857	0.1865	0.2083	0.1667	0.1429	0.2976	0.3929	0.3948	0.3095	168	0.4089	53.282	0.4375	0.2795
MK144819.1_cds_QFS94871.1_11 [gene=ycf3] [protein=hypothetical chloroplast RF34] [protein_id=QF	0.3214	0.2857	0.1865	0.2063	0.1607	0.1429	0.3036	0.3929	0.3929	0.3036	168	0.4089	53.851	0.4375	0.2733
MG814009.1_cds_AXC48223.1_11 [gene=ycf3] [protein=Ycf3] [protein_id=AXC48223.1] [location=join(	0.3213	0.2892	0.1888	0.2008	0.1627	0.1446	0.3072	0.3855	0.3896	0.3072	166	0.4574	51.875	0.4307	0.2767
KJ468094.1_cds_AHY32717.1_11 [gene=ycf3] [protein=hypothetical chloroplast RF34] [protein_id=AH	0.3214	0.2857	0.1865	0.2063	0.1607	0.1429	0.3036	0.3929	0.3929	0.3036	168	0.4089	53.851	0.4375	0.2733
MK144818.1_cds_QFS94789.1_11 [gene=ycf3] [protein=hypothetical chloroplast RF34] [protein_id=QF	0.3214	0.2857	0.1865	0.2063	0.1607	0.1429	0.3036	0.3929	0.3929	0.3036	168	0.4089	53.851	0.4375	0.2733
MT712165.1_cds_QOZ40373.1_11 [gene=ycf3] [protein=hypothetical chloroplast RF34] [protein_id=QO	0.3214	0.2857	0.1865	0.2063	0.1607	0.1429	0.3036	0.3929	0.3929	0.3036	168	0.4089	53.851	0.4375	0.2733
KX257487.1_cds_ANJ01504.1_10 [gene=ycf3] [protein=hypothetical chloroplast RF34] [protein_id=AN	0.3214	0.2857	0.1865	0.2063	0.1607	0.1429	0.3036	0.3929	0.3929	0.3036	168	0.4089	53.851	0.4375	0.2733
NC_037358.1_cds_YP_009472146.1_10 [gene=ycf3] [locus_tag=DDI71_pgp076] [db_xref=GeneID:36489137	0.3214	0.2857	0.1865	0.2063	0.1607	0.1429	0.3036	0.3929	0.3929	0.3036	168	0.4089	53.851	0.4375	0.2733
MK144821.1_cds_QFS95037.1_11 [gene=ycf3] [protein=hypothetical chloroplast RF34] [protein_id=QF	0.3214	0.2857	0.1865	0.2063	0.1607	0.1429	0.3036	0.3929	0.3929	0.3036	168	0.4089	53.851	0.4375	0.2733
MG814008.1_cds_AXC48071.1_11 [gene=ycf3] [protein=hypothetical chloroplast RF34] [protein_id=AX	0.3214	0.2857	0.1865	0.2063	0.1607	0.1429	0.3036	0.3929	0.3929	0.3036	168	0.4089	53.851	0.4375	0.2733
MK144828.1_cds_QFS95618.1_11 [gene=ycf3] [protein=hypothetical chloroplast RF34] [protein_id=QF	0.3214	0.2857	0.1865	0.2063	0.1607	0.1429	0.3036	0.3929	0.3929	0.3036	168	0.4089	53.851	0.4375	0.2733
MW561116.1_cds_QYK91458.1_11 [gene=ycf3] [protein=photosystem I assembly protein Ycf3] [protein	0.3194	0.2877	0.1845	0.2083	0.1667	0.1429	0.2976	0.3929	0.3929	0.3095	168	0.4146	52.785	0.4345	0.275
MG814007.1_cds_AXC48010.1_32 [gene=ycf4] [protein=photosystem I assembly protein Ycf4] [protein	0.2577	0.364	0.1514	0.227	0.1838	0.1189	0.2865	0.4108	0.3784	0.3027	185	0.3013	46.397	0.4162	0.2586
MG814006.1_cds_AXC47924.1_31 [gene=ycf4] [protein=photosystem I assembly protein Ycf4] [protein	0.2577	0.364	0.1514	0.227	0.1838	0.1189	0.2865	0.4108	0.3784	0.3027	185	0.3013	46.397	0.4162	0.2586
MK144826.1_cds_QFS95473.1_32 [gene=ycf4] [protein=photosystem I assembly protein Ycf4] [protein	0.2559	0.3622	0.155	0.227	0.1838	0.1243	0.2865	0.4054	0.382	0.3081	185	0.2994	46.484	0.4189	0.2644
MK144822.1_cds_QFS95141.1_32 [gene=ycf4] [protein=photosystem I assembly protein Ycf4] [protein	0.2577	0.364	0.1514	0.227	0.1838	0.1189	0.2865	0.4108	0.3784	0.3027	185	0.3013	46.397	0.4162	0.2586
MK144829.1_cds_QFS95721.1_32 [gene=ycf4] [protein=photosystem I assembly protein Ycf4] [protein	0.2559	0.364	0.155	0.2252	0.1784	0.1243	0.2865	0.4108	0.3802	0.3027	185	0.3133	46.216	0.4189	0.2629
MK144825.1_cds_QFS95389.1_32 [gene=ycf4] [protein=photosystem I assembly protein Ycf4] [protein	0.2577	0.364	0.1514	0.227	0.1838	0.1189	0.2865	0.4108	0.3784	0.3027	185	0.3013	46.397	0.4162	0.2586
MK144820.1_cds_QFS94974.1_32 [gene=ycf4] [protein=photosystem I assembly protein Ycf4] [protein	0.2577	0.364	0.1514	0.227	0.1838	0.1189	0.2865	0.4108	0.3784	0.3027	185	0.3013	46.397	0.4162	0.2586
MK144823.1_cds_QFS95223.1_32 [gene=ycf4] [protein=photosystem I assembly protein Ycf4] [protein	0.2577	0.364	0.1514	0.227	0.1838	0.1189	0.2865	0.4108	0.3784	0.3027	185	0.3013	46.397	0.4162	0.2586
MK144827.1_cds_QFS95555.1_32 [gene=ycf4] [protein=photosystem I assembly protein Ycf4] [protein	0.2577	0.364	0.1514	0.227	0.1838	0.1189	0.2865	0.4108	0.3784	0.3027	185	0.3013	46.397	0.4162	0.2586
MK144824.1_cds_QFS95306.1_32 [gene=ycf4] [protein=photosystem I assembly protein Ycf4] [protein	0.2559	0.364	0.1532	0.227	0.1838	0.1189	0.2865	0.4108	0.3802	0.3027	185	0.2994	46.378	0.4189	0.2586
MK144819.1_cds_QFS94891.1_32 [gene=ycf4] [protein=photosystem I assembly protein Ycf4] [protein	0.2577	0.364	0.1514	0.227	0.1838	0.1189	0.2865	0.4108	0.3784	0.3027	185	0.3013	46.397	0.4162	0.2586
MG814009.1_cds_AXC48173.1_32 [gene=ycf4] [protein=photosystem I assembly protein Ycf4] [protein	0.2577	0.364	0.1514	0.227	0.1838	0.1189	0.2865	0.4108	0.3784	0.3027	185	0.3013	46.397	0.4162	0.2586
KJ468094.1_cds_AHY32738.1_32 [gene=ycf4] [protein=photosystem I assembly protein ycf4] [protein	0.2577	0.364	0.1514	0.227	0.1838	0.1189	0.2865	0.4108	0.3784	0.3027	185	0.3013	46.397	0.4162	0.2586
MK144818.1_cds_QFS94810.1_32 [gene=ycf4] [protein=photosystem I assembly protein Ycf4] [protein	0.2577	0.364	0.1514	0.227	0.1838	0.1189	0.2865	0.4108	0.3784	0.3027	185	0.3013	46.397	0.4162	0.2586
MT712165.1_cds_QOZ40394.1_32 [gene=ycf4] [protein=photosystem I assembly protein Ycf4] [protein	0.2577	0.364	0.1514	0.227	0.1838	0.1189	0.2865	0.4108	0.3784	0.3027	185	0.3013	46.397	0.4162	0.2586
KX257487.1_cds_ANJ01525.1_31 [gene=ycf4] [protein=photosystem I assembly protein Ycf4] [protein	0.2577	0.364	0.1514	0.227	0.1838	0.1189	0.2865	0.4108	0.3784	0.3027	185	0.3013	46.397	0.4162	0.2586
NC_037358.1_cds_YP_009472167.1_31 [gene=ycf4] [locus_tag=DDI71_pgp055] [db_xref=GeneID:36489170	0.2577	0.364	0.1514	0.227	0.1838	0.1189	0.2865	0.4108	0.3784	0.3027	185	0.3013	46.397	0.4162	0.2586
MK144821.1_cds_QFS95057.1_32 [gene=ycf4] [protein=photosystem I assembly protein Ycf4] [protein	0.2577	0.364	0.1514	0.227	0.1838	0.1189	0.2865	0.4108	0.3784	0.3027	185	0.3013	46.397	0.4162	0.2586
MG814008.1_cds_AXC48091.1_32 [gene=ycf4] [protein=photosystem I assembly protein Ycf4] [protein	0.2577	0.364	0.1514	0.227	0.1838	0.1189	0.2865	0.4108	0.3784	0.3027	185	0.3013	46.397	0.4162	0.2586
MK144828.1_cds_QFS95639.1_32 [gene=ycf4] [protein=photosystem I assembly protein Ycf4] [protein	0.2559	0.364	0.1514	0.2288	0.1892	0.1189	0.2811	0.4108	0.3802	0.3081	185	0.3028	45.253	0.4162	0.2644
MW561116.1_cds_QYK91479.1_32 [gene=ycf4] [protein=photosystem I assembly protein Ycf4] [protein	0.2559	0.364	0.1514	0.2288	0.1838	0.1189	0.2865	0.4108	0.3802	0.3027	185	0.2932	46.916	0.4189	0.2586
